# Supplementary material for: Short-term exposure to particulate matter triggers a selective alteration of plasma extracellular vesicle-packaged miRNAs in a mouse model of multiple sclerosis
Source: Front Immunol. 2025 Jul 3;16:1596935. doi: 10.3389/fimmu.2025.1596935 (PMC12267195; doi:10.3389/fimmu.2025.1596935)
Supplement: Supplementary file 3 [file Table3.xlsx]

## Sheet: Ctrl PM vs Ctrl
Comparison	Target Name	RQ	Adjusted P-Value (FDR)
Ctrl PM vs Ctrl	miR-2134	0.200000002980232	0.0130000002682209
Ctrl PM vs Ctrl	miR-29a-5p	0.275999993085861	0.14300000667572
Ctrl PM vs Ctrl	miR-712-5p	0.280000001192093	0.0640000030398369
Ctrl PM vs Ctrl	miR-2182	0.294999986886978	0.194999992847443
Ctrl PM vs Ctrl	miR-345-5p	0.307000011205673	0.153999999165535
Ctrl PM vs Ctrl	miR-213 (miR-181a-1-3p)	0.354999989271164	0.0839999988675117
Ctrl PM vs Ctrl	miR-2138	0.495000004768372	0.19200000166893
Ctrl PM vs Ctrl	miR-423-3p	0.529999971389771	0.164000004529953
Ctrl PM vs Ctrl	miR-1839-3p	0.587999999523163	0.0860000029206276
Ctrl PM vs Ctrl	miR-423-5p	0.670000016689301	0.194999992847443
Ctrl PM vs Ctrl	miR-203-3p	0.684000015258789	0.104000002145767
Ctrl PM vs Ctrl	miR-328-3p	0.760999977588654	0.125
Ctrl PM vs Ctrl	miR-221-3p	0.76800000667572	0.175999999046326
Ctrl PM vs Ctrl	miR-411-5p	1.23199999332428	0.153999999165535
Ctrl PM vs Ctrl	miR-223-3p	1.3309999704361	0.11599999666214
Ctrl PM vs Ctrl	miR-152-3p	1.36300003528595	0.14300000667572
Ctrl PM vs Ctrl	miR-195a-5p	1.39100003242493	0.160999998450279
Ctrl PM vs Ctrl	miR-139-5p	1.40900003910065	0.19200000166893
Ctrl PM vs Ctrl	miR-200c-3p	1.48399996757507	0.184000000357628
Ctrl PM vs Ctrl	miR-24-3p	1.48699998855591	0.19200000166893
Ctrl PM vs Ctrl	miR-99b-5p	1.49000000953674	0.163000002503395
Ctrl PM vs Ctrl	miR-126a-3p	1.52600002288818	0.193000003695488
Ctrl PM vs Ctrl	miR-30a-5p	1.53799998760223	0.119000002741814
Ctrl PM vs Ctrl	miR-676-3p	1.54200005531311	0.199000000953674
Ctrl PM vs Ctrl	miR-30e-3p	1.55200004577637	0.0860000029206276
Ctrl PM vs Ctrl	miR-25-3p	1.55799996852875	0.0570000000298023
Ctrl PM vs Ctrl	miR-193b-3p	1.56700003147125	0.120999999344349
Ctrl PM vs Ctrl	miR-421-3p	1.58500003814697	0.165000006556511
Ctrl PM vs Ctrl	let-7c-5p	1.60500001907349	0.0759999975562096
Ctrl PM vs Ctrl	miR-204-5p	1.63100004196167	0.14300000667572
Ctrl PM vs Ctrl	miR-106a-5p	1.65699994564056	0.14300000667572
Ctrl PM vs Ctrl	miR-146b-5p	1.67499995231628	0.0710000023245811
Ctrl PM vs Ctrl	miR-192-5p	1.71099996566772	0.187000006437302
Ctrl PM vs Ctrl	miR-331-3p	1.72399997711182	0.0900000035762787
Ctrl PM vs Ctrl	miR-30d-5p	1.72800004482269	0.0979999974370003
Ctrl PM vs Ctrl	let-7b-5p	1.75300002098083	0.0839999988675117
Ctrl PM vs Ctrl	miR-200b-3p	1.77699995040894	0.0700000002980232
Ctrl PM vs Ctrl	let-7g-5p	1.80400002002716	0.0570000000298023
Ctrl PM vs Ctrl	miR-143-3p	1.81599998474121	0.0489999987185001
Ctrl PM vs Ctrl	miR-532-3p	1.82400000095367	0.143999993801117
Ctrl PM vs Ctrl	miR-212-3p	1.82400000095367	0.194999992847443
Ctrl PM vs Ctrl	miR-23a-3p	1.88900005817413	0.14300000667572
Ctrl PM vs Ctrl	miR-133a-3p	1.90600001811981	0.197999998927116
Ctrl PM vs Ctrl	miR-93-3p	1.91600000858307	0.0839999988675117
Ctrl PM vs Ctrl	miR-103-3p	1.91999995708466	0.187000006437302
Ctrl PM vs Ctrl	miR-23b-3p	1.92200005054474	0.0839999988675117
Ctrl PM vs Ctrl	miR-218-5p	1.93499994277954	0.141000002622604
Ctrl PM vs Ctrl	miR-125a-5p	1.93499994277954	0.190999999642372
Ctrl PM vs Ctrl	let-7i-5p	2.03900003433228	0.0489999987185001
Ctrl PM vs Ctrl	miR-140-5p	2.05999994277954	0.119000002741814
Ctrl PM vs Ctrl	miR-376c-3p	2.1470000743866	0.0489999987185001
Ctrl PM vs Ctrl	let-7d-5p	2.2260000705719	0.0579999983310699
Ctrl PM vs Ctrl	miR-125b-5p	2.27300000190735	0.0649999976158142
Ctrl PM vs Ctrl	miR-370-3p	2.3510000705719	0.193000003695488
Ctrl PM vs Ctrl	miR-101a-3p	2.57399988174438	0.108999997377396
Ctrl PM vs Ctrl	miR-200c	2.63299989700317	0.0759999975562096
Ctrl PM vs Ctrl	miR-467b-5p	2.71300005912781	0.166999995708466
Ctrl PM vs Ctrl	miR-146b-5p	2.83299994468689	0.177000001072884
Ctrl PM vs Ctrl	miR-199a-3p	2.93700003623962	0.0570000000298023
Ctrl PM vs Ctrl	miR-215-5p	3.14599990844727	0.0689999982714653

## Sheet: EAE PM vs Ctrl PM
Comparison	Target Name	RQ	Adjusted P-Value (FDR)
EAE PM vs Ctrl PM	miR-206-3p	0.0939999967813492	0.166999995708466
EAE PM vs Ctrl PM	miR-200c	0.142000004649162	0.0820000022649765
EAE PM vs Ctrl PM	miR-451a	0.144999995827675	0.0759999975562096
EAE PM vs Ctrl PM	miR-1-3p	0.206000000238419	0.0820000022649765
EAE PM vs Ctrl PM	miR-16-5p	0.239999994635582	0.104999996721745
EAE PM vs Ctrl PM	miR-93-5p	0.244000002741814	0.0949999988079071
EAE PM vs Ctrl PM	miR-200b-3p	0.279000014066696	0.0949999988079071
EAE PM vs Ctrl PM	miR-421-3p	0.293000012636185	0.0949999988079071
EAE PM vs Ctrl PM	miR-429-3p	0.310999989509583	0.0570000000298023
EAE PM vs Ctrl PM	miR-184-3p	0.32600000500679	0.0590000003576279
EAE PM vs Ctrl PM	miR-203-3p	0.32600000500679	0.0769999995827675
EAE PM vs Ctrl PM	miR-199a-3p	0.333000004291534	0.068000003695488
EAE PM vs Ctrl PM	miR-486(miR-3107-5p)	0.333000004291534	0.101000003516674
EAE PM vs Ctrl PM	miR-93-3p	0.337000012397766	0.0529999993741512
EAE PM vs Ctrl PM	miR-205-5p	0.340000003576279	0.112999998033047
EAE PM vs Ctrl PM	miR-218-5p	0.358999997377396	0.0820000022649765
EAE PM vs Ctrl PM	miR-25-3p	0.361000001430511	0.0450000017881393
EAE PM vs Ctrl PM	miR-135a-5p	0.363000005483627	0.149000003933907
EAE PM vs Ctrl PM	miR-375-3p	0.368000000715256	0.131999999284744
EAE PM vs Ctrl PM	miR-192-5p	0.379000008106232	0.112999998033047
EAE PM vs Ctrl PM	miR-122-5p	0.384999990463257	0.131999999284744
EAE PM vs Ctrl PM	miR-15a-5p	0.391999989748001	0.0820000022649765
EAE PM vs Ctrl PM	miR-138-5p	0.398999989032745	0.162000000476837
EAE PM vs Ctrl PM	miR-182-5p	0.407000005245209	0.0820000022649765
EAE PM vs Ctrl PM	miR-101a-3p	0.418000012636185	0.123000003397465
EAE PM vs Ctrl PM	miR-141-3p	0.421000003814697	0.090999998152256
EAE PM vs Ctrl PM	miR-411-5p	0.428000003099442	0.0450000017881393
EAE PM vs Ctrl PM	miR-31-5p	0.430000007152557	0.194000005722046
EAE PM vs Ctrl PM	miR-106b-5p	0.439000010490417	0.112999998033047
EAE PM vs Ctrl PM	miR-200b-3p	0.442999988794327	0.0729999989271164
EAE PM vs Ctrl PM	miR-322-3p	0.444999992847443	0.126000002026558
EAE PM vs Ctrl PM	miR-708-5p	0.444999992847443	0.150000005960464
EAE PM vs Ctrl PM	miR-143-3p	0.446999996900558	0.0450000017881393
EAE PM vs Ctrl PM	miR-145a-5p	0.469999998807907	0.112999998033047
EAE PM vs Ctrl PM	miR-30a-3p	0.481000006198883	0.0450000017881393
EAE PM vs Ctrl PM	miR-127-3p	0.493999987840652	0.162000000476837
EAE PM vs Ctrl PM	miR-133a-3p	0.499000012874603	0.123000003397465
EAE PM vs Ctrl PM	miR-434-3p	0.501999974250793	0.162000000476837
EAE PM vs Ctrl PM	miR-140-3p	0.509999990463257	0.164000004529953
EAE PM vs Ctrl PM	miR-195a-5p	0.52700001001358	0.0450000017881393
EAE PM vs Ctrl PM	miR-152-3p	0.533999979496002	0.0780000016093254
EAE PM vs Ctrl PM	miR-200c-3p	0.537999987602234	0.187999993562698
EAE PM vs Ctrl PM	miR-30a-5p	0.540000021457672	0.104999996721745
EAE PM vs Ctrl PM	miR-19a-3p	0.541999995708466	0.0570000000298023
EAE PM vs Ctrl PM	miR-376c-3p	0.547999978065491	0.0570000000298023
EAE PM vs Ctrl PM	miR-1839-3p	0.558000028133392	0.0869999974966049
EAE PM vs Ctrl PM	miR-30d-5p	0.569999992847443	0.0769999995827675
EAE PM vs Ctrl PM	miR-125a-5p	0.572000026702881	0.131999999284744
EAE PM vs Ctrl PM	miR-149-5p	0.579999983310699	0.156000003218651
EAE PM vs Ctrl PM	miR-222-3p	0.586000025272369	0.131999999284744
EAE PM vs Ctrl PM	miR-125b-5p	0.607999980449677	0.0599999986588955
EAE PM vs Ctrl PM	let-7i-5p	0.612999975681305	0.0759999975562096
EAE PM vs Ctrl PM	miR-130a-3p	0.629999995231628	0.131999999284744
EAE PM vs Ctrl PM	miR-18a-5p	0.63400000333786	0.171000003814697
EAE PM vs Ctrl PM	miR-20a-5p	0.643999993801117	0.141000002622604
EAE PM vs Ctrl PM	miR-200a-3p	0.652999997138977	0.199000000953674
EAE PM vs Ctrl PM	let-7c-5p	0.653999984264374	0.0729999989271164
EAE PM vs Ctrl PM	miR-193b-3p	0.663999974727631	0.112999998033047
EAE PM vs Ctrl PM	miR-652-3p	0.666000008583069	0.112999998033047
EAE PM vs Ctrl PM	let-7b-5p	0.666999995708466	0.0769999995827675
EAE PM vs Ctrl PM	miR-27b-3p	0.675999999046326	0.160999998450279
EAE PM vs Ctrl PM	miR-100-5p	0.690999984741211	0.166999995708466
EAE PM vs Ctrl PM	miR-15b-5p	0.694000005722046	0.199000000953674
EAE PM vs Ctrl PM	miR-106a-5p	0.695999979972839	0.153999999165535
EAE PM vs Ctrl PM	miR-30e-3p	0.703000009059906	0.131999999284744
EAE PM vs Ctrl PM	miR-99b-5p	0.716000020503998	0.19200000166893
EAE PM vs Ctrl PM	miR-221-3p	0.732999980449677	0.174999997019768
EAE PM vs Ctrl PM	miR-92a-3p	0.734000027179718	0.199000000953674
EAE PM vs Ctrl PM	let-7d-5p	0.748000025749207	0.177000001072884
EAE PM vs Ctrl PM	miR-744-5p	0.755999982357025	0.166999995708466
EAE PM vs Ctrl PM	miR-186-5p	0.760999977588654	0.150000005960464
EAE PM vs Ctrl PM	miR-23b-3p	0.774999976158142	0.167999997735023
EAE PM vs Ctrl PM	miR-139-5p	1.52499997615814	0.0970000028610229
EAE PM vs Ctrl PM	miR-340-5p	1.54499995708466	0.141000002622604
EAE PM vs Ctrl PM	miR-223-3p	1.59899997711182	0.193000003695488
EAE PM vs Ctrl PM	miR-29b-3p	1.70700001716614	0.0570000000298023
EAE PM vs Ctrl PM	miR-210-3p	1.73199999332428	0.112999998033047
EAE PM vs Ctrl PM	miR-685	1.74899995326996	0.101000003516674
EAE PM vs Ctrl PM	miR-720	1.75100004673004	0.174999997019768
EAE PM vs Ctrl PM	miR-1937b	1.82799994945526	0.131999999284744
EAE PM vs Ctrl PM	miR-10a-5p	2.00600004196167	0.126000002026558
EAE PM vs Ctrl PM	miR-342-3p	2.15599989891052	0.0759999975562096
EAE PM vs Ctrl PM	miR-2138	2.15799999237061	0.199000000953674
EAE PM vs Ctrl PM	miR-423-5p	2.25099992752075	0.0450000017881393
EAE PM vs Ctrl PM	miR-500-3p	2.25300002098083	0.123000003397465
EAE PM vs Ctrl PM	miR-20b	2.28299999237061	0.166999995708466
EAE PM vs Ctrl PM	miR-2182	2.52099990844727	0.150000005960464
EAE PM vs Ctrl PM	miR-1274a	2.76900005340576	0.164000004529953
EAE PM vs Ctrl PM	miR-150-5p	2.77699995040894	0.0729999989271164
EAE PM vs Ctrl PM	miR-9-5p	27.0550003051758	0.112999998033047
EAE PM vs Ctrl PM	miR-1195	29.4969997406006	0.0570000000298023
EAE PM vs Ctrl PM	miR-142-3p	3.03200006484985	0.0450000017881393
EAE PM vs Ctrl PM	miR-467c-5p	3.06800007820129	0.0570000000298023
EAE PM vs Ctrl PM	miR-223-3p	3.3510000705719	0.0729999989271164
EAE PM vs Ctrl PM	miR-712-5p	7.33900022506714	0.196999996900558
EAE PM vs Ctrl PM	miR-680	8.10000038146973	0.0729999989271164

## Sheet: EAE PM vs EAE
Comparison	Target Name	RQ	Adjusted P-Value (FDR)
EAE PM vs EAE	miR-192-5p	0.30799999833107	0.155000001192093
EAE PM vs EAE	miR-451a	0.372000008821487	0.162000000476837
EAE PM vs EAE	miR-122-5p	0.412000000476837	0.158999994397163
EAE PM vs EAE	miR-345-5p	0.425999999046326	0.118000000715256
EAE PM vs EAE	miR-133a-3p	0.428000003099442	0.141000002622604
EAE PM vs EAE	miR-206-3p	0.428999990224838	0.177000001072884
EAE PM vs EAE	miR-1-3p	0.488999992609024	0.171000003814697
EAE PM vs EAE	miR-25-3p	0.501999974250793	0.123000003397465
EAE PM vs EAE	miR-133b-3p	0.514999985694885	0.141000002622604
EAE PM vs EAE	miR-203-3p	0.52700001001358	0.155000001192093
EAE PM vs EAE	miR-16-5p	0.549000024795532	0.128000006079674
EAE PM vs EAE	miR-15a-5p	0.573000013828278	0.158999994397163
EAE PM vs EAE	miR-411-5p	0.620000004768372	0.123000003397465
EAE PM vs EAE	miR-106b-5p	0.658999979496002	0.151999995112419
EAE PM vs EAE	miR-30a-3p	0.676999986171722	0.142000004649162
EAE PM vs EAE	miR-27b-3p	0.700999975204468	0.155000001192093
EAE PM vs EAE	miR-140-3p	0.717000007629395	0.158999994397163
EAE PM vs EAE	miR-142-3p	1.42700004577637	0.150000005960464
EAE PM vs EAE	miR-23b-3p	1.48500001430511	0.141000002622604
EAE PM vs EAE	miR-103-3p	1.49699997901917	0.130999997258186
EAE PM vs EAE	miR-500-3p	1.51199996471405	0.178000003099442
EAE PM vs EAE	miR-1195	1.68799996376038	0.155000001192093
EAE PM vs EAE	miR-467c-5p	1.91499996185303	0.171000003814697
EAE PM vs EAE	miR-680	1.93099999427795	0.141000002622604
EAE PM vs EAE	miR-1937b	2.05399990081787	0.185000002384186
EAE PM vs EAE	miR-9-5p	33.3520011901855	0.162000000476837

## Sheet: EAE vs Ctrl
Comparison	Target Name	RQ	Adjusted P-Value (FDR)
EAE vs Ctrl	miR-2134	0.180999994277954	0.0130000002682209
EAE vs Ctrl	miR-1839-3p	0.239999994635582	0.0769999995827675
EAE vs Ctrl	miR-200b-3p	0.266000002622604	0.188999995589256
EAE vs Ctrl	miR-451a	0.330000013113022	0.0769999995827675
EAE vs Ctrl	miR-184-3p	0.363999992609024	0.0489999987185001
EAE vs Ctrl	miR-205-5p	0.40599998831749	0.100000001490116
EAE vs Ctrl	miR-203-3p	0.423000007867813	0.0489999987185001
EAE vs Ctrl	miR-213(miR-181a-1-3p)	0.460999995470047	0.118000000715256
EAE vs Ctrl	miR-200b-3p	0.465999990701675	0.0900000035762787
EAE vs Ctrl	miR-2138	0.472000002861023	0.187000006437302
EAE vs Ctrl	miR-708-5p	0.488999992609024	0.0489999987185001
EAE vs Ctrl	miR-455-3p	0.492000013589859	0.0529999993741512
EAE vs Ctrl	miR-141-3p	0.508000016212463	0.175999999046326
EAE vs Ctrl	miR-16-5p	0.522000014781952	0.090999998152256
EAE vs Ctrl	miR-421-3p	0.533999979496002	0.177000001072884
EAE vs Ctrl	miR-145a-5p	0.53600001335144	0.125
EAE vs Ctrl	miR-347	0.559000015258789	0.175999999046326
EAE vs Ctrl	miR-7a-1-3p	0.566999971866608	0.14300000667572
EAE vs Ctrl	miR-106b-5p	0.574999988079071	0.0740000009536743
EAE vs Ctrl	miR-672-5p	0.578000009059906	0.19200000166893
EAE vs Ctrl	miR-206-3p	0.632000029087067	0.165000006556511
EAE vs Ctrl	miR-195a-5p	0.651000022888184	0.19200000166893
EAE vs Ctrl	miR-221-3p	0.685999989509583	0.0799999982118607
EAE vs Ctrl	miR-328-3p	0.726000010967255	0.184000000357628
EAE vs Ctrl	miR-30a-5p	0.769999980926514	0.160999998450279
EAE vs Ctrl	miR-20a-5p	0.813000023365021	0.12899999320507
EAE vs Ctrl	miR-122-5p	1.17599999904633	0.187000006437302
EAE vs Ctrl	miR-301b-3p	1.25499999523163	0.194999992847443
EAE vs Ctrl	let-7d-5p	1.28699994087219	0.194999992847443
EAE vs Ctrl	miR-10a-5p	1.2960000038147	0.14300000667572
EAE vs Ctrl	let-7g-5p	1.35800004005432	0.160999998450279
EAE vs Ctrl	miR-204-5p	1.50100004673004	0.14300000667572
EAE vs Ctrl	miR-24-3p	1.74399995803833	0.19200000166893
EAE vs Ctrl	miR-146b-5p	1.97099995613098	0.104000002145767
EAE vs Ctrl	miR-142-3p	1.98000001907349	0.12899999320507
EAE vs Ctrl	miR-192-5p	2.10599994659424	0.160999998450279
EAE vs Ctrl	miR-133b-3p	2.17000007629395	0.194999992847443
EAE vs Ctrl	miR-150-5p	2.19300007820129	0.14300000667572
EAE vs Ctrl	miR-133a-3p	2.22199988365173	0.153999999165535
EAE vs Ctrl	miR-342-3p	2.27500009536743	0.0710000023245811
EAE vs Ctrl	miR-680	2.33699989318848	0.163000002503395
EAE vs Ctrl	miR-1949	2.49399995803833	0.103000000119209
EAE vs Ctrl	miR-155-5p	2.89800000190735	0.0489999987185001
EAE vs Ctrl	miR-685	2.97199988365173	0.118000000715256
EAE vs Ctrl	miR-223-3p	3.18899989128113	0.120999999344349
EAE vs Ctrl	miR-1195	4.17000007629395	0.0860000029206276
EAE vs Ctrl	miR-223-3p	5.06599998474121	0.0839999988675117
