# Supplementary material for: Short-term exposure to particulate matter triggers a selective alteration of plasma extracellular vesicle-packaged miRNAs in a mouse model of multiple sclerosis
Source: Front Immunol. 2025 Jul 3;16:1596935. doi: 10.3389/fimmu.2025.1596935 (PMC12267195; doi:10.3389/fimmu.2025.1596935)
Supplement: Supplementary file 4 [file Table4.xlsx]

## Sheet: Upregulated miRNAs
miRNA	Groups
miR-423-5p	EAE PM vs Ctrl PM
miR-142-3p	EAE PM vs Ctrl PM
miR-29b-3p	EAE PM vs Ctrl PM
miR-467c-5p	EAE PM vs Ctrl PM
miR-1195	EAE PM vs Ctrl PM
miR-150-5p	EAE PM vs Ctrl PM
miR-223-3p	EAE PM vs Ctrl PM
miR-680	EAE PM vs Ctrl PM
miR-342-3p	EAE PM vs Ctrl PM
miR-139-5p	EAE PM vs Ctrl PM
miR-685	EAE PM vs Ctrl PM
miR-210-3p	EAE PM vs Ctrl PM
miR-9-5p	EAE PM vs Ctrl PM
miR-500-3p	EAE PM vs Ctrl PM
miR-10a-5p	EAE PM vs Ctrl PM
miR-1937b	EAE PM vs Ctrl PM
miR-340-5p	EAE PM vs Ctrl PM
miR-2182	EAE PM vs Ctrl PM
miR-1274a	EAE PM vs Ctrl PM
miR-20b	EAE PM vs Ctrl PM
miR-720	EAE PM vs Ctrl PM
miR-712-5p	EAE PM vs Ctrl PM
miR-2138	EAE PM vs Ctrl PM
miR-155-5p	EAE vs Ctrl
miR-342-3p	EAE vs Ctrl
miR-223-3p	EAE vs Ctrl
miR-1195	EAE vs Ctrl
miR-1949	EAE vs Ctrl
miR-146b-5p	EAE vs Ctrl
miR-685	EAE vs Ctrl
miR-142-3p	EAE vs Ctrl
miR-10a-5p	EAE vs Ctrl
miR-204-5p	EAE vs Ctrl
miR-150-5p	EAE vs Ctrl
miR-133a-3p	EAE vs Ctrl
let-7g-5p	EAE vs Ctrl
miR-192-5p	EAE vs Ctrl
miR-680	EAE vs Ctrl
miR-122-5p	EAE vs Ctrl
miR-24-3p	EAE vs Ctrl
miR-301b-3p	EAE vs Ctrl
let-7d-5p	EAE vs Ctrl
miR-133b-3p	EAE vs Ctrl
miR-103-3p	EAE PM vs EAE
miR-23b-3p	EAE PM vs EAE
miR-680	EAE PM vs EAE
miR-142-3p	EAE PM vs EAE
miR-1195	EAE PM vs EAE
miR-9-5p	EAE PM vs EAE
miR-467c-5p	EAE PM vs EAE
miR-500-3p	EAE PM vs EAE
miR-1937b	EAE PM vs EAE
miR-143-3p	Ctrl PM vs Ctrl
let-7i-5p	Ctrl PM vs Ctrl
miR-376c-3p	Ctrl PM vs Ctrl
miR-25-3p	Ctrl PM vs Ctrl
let-7g-5p	Ctrl PM vs Ctrl
miR-199a-3p	Ctrl PM vs Ctrl
let-7d-5p	Ctrl PM vs Ctrl
miR-125b-5p	Ctrl PM vs Ctrl
miR-215-5p	Ctrl PM vs Ctrl
miR-200b-3p	Ctrl PM vs Ctrl
miR-146b-5p	Ctrl PM vs Ctrl
let-7c-5p	Ctrl PM vs Ctrl
miR-200c	Ctrl PM vs Ctrl
let-7b-5p	Ctrl PM vs Ctrl
miR-93-3p	Ctrl PM vs Ctrl
miR-23b-3p	Ctrl PM vs Ctrl
miR-30e-3p	Ctrl PM vs Ctrl
miR-331-3p	Ctrl PM vs Ctrl
miR-30d-5p	Ctrl PM vs Ctrl
miR-101a-3p	Ctrl PM vs Ctrl
miR-223-3p	Ctrl PM vs Ctrl
miR-30a-5p	Ctrl PM vs Ctrl
miR-140-5p	Ctrl PM vs Ctrl
miR-193b-3p	Ctrl PM vs Ctrl
miR-218-5p	Ctrl PM vs Ctrl
miR-152-3p	Ctrl PM vs Ctrl
miR-204-5p	Ctrl PM vs Ctrl
miR-106a-5p	Ctrl PM vs Ctrl
miR-23a-3p	Ctrl PM vs Ctrl
miR-532-3p	Ctrl PM vs Ctrl
miR-411-5p	Ctrl PM vs Ctrl
miR-195a-5p	Ctrl PM vs Ctrl
miR-99b-5p	Ctrl PM vs Ctrl
miR-421-3p	Ctrl PM vs Ctrl
miR-467b-5p	Ctrl PM vs Ctrl
miR-200c-3p	Ctrl PM vs Ctrl
miR-192-5p	Ctrl PM vs Ctrl
miR-103-3p	Ctrl PM vs Ctrl
miR-125a-5p	Ctrl PM vs Ctrl
miR-139-5p	Ctrl PM vs Ctrl
miR-24-3p	Ctrl PM vs Ctrl
miR-126a-3p	Ctrl PM vs Ctrl
miR-370-3p	Ctrl PM vs Ctrl
miR-212-3p	Ctrl PM vs Ctrl
miR-133a-3p	Ctrl PM vs Ctrl
miR-676-3p	Ctrl PM vs Ctrl

## Sheet: Upregulated miRNAs Venn Groups
EAE PM vs Ctrl ∩ PM EAE PM vs EAE ∩ EAE vs Ctrl	Ctrl PM vs Ctrl ∩ EAE PM vs Ctrl PM ∩ EAE vs Ctrl	EAE PM vs Ctrl PM ∩ EAE vs Ctrl	EAE PM vs Ctrl PM ∩ EAE PM vs EAE	Ctrl PM vs Ctrl ∩ EAE PM vs Ctrl PM	Ctrl PM vs Ctrl ∩ EAE vs Ctrl	Ctrl PM vs Ctrl ∩ EAE PM vs EAE	EAE PM vs Ctrl PM	EAE vs Ctrl	Ctrl PM vs Ctrl
miR-142-3p	miR-223-3p	miR-150-5p	miR-500-3p	miR-139-5p	let-7d-5p	miR-23b-3p	miR-423-5p	miR-301b-3p	miR-195a-5p
miR-680		miR-685	miR-467c-5p		miR-133a-3p	miR-103-3p	miR-2138	miR-122-5p	miR-125a-5p
miR-1195		miR-342-3p	miR-9-5p		miR-24-3p		miR-712-5p	miR-1949	miR-370-3p
		miR-10a-5p	miR-1937b		let-7g-5p		miR-1274a	miR-133b-3p	let-7c-5p
					miR-204-5p		miR-29b-3p	miR-155-5p	miR-200b-3p
					miR-192-5p		miR-210-3p		miR-421-3p
					miR-146b-5p		miR-20b		let-7i-5p
							miR-2182		miR-152-3p
							miR-340-5p		miR-200c
							miR-720		miR-218-5p
									miR-215-5p
									miR-23a-3p
									miR-376c-3p
									miR-331-3p
									miR-126a-3p
									miR-93-3p
									miR-143-3p
									miR-30e-3p
									miR-467b-5p
									miR-106a-5p
									miR-676-3p
									miR-199a-3p
									miR-30d-5p
									miR-200c-3p
									miR-30a-5p
									miR-125b-5p
									miR-532-3p
									miR-212-3p
									miR-25-3p
									miR-140-5p
									let-7b-5p
									miR-411-5p
									miR-101a-3p
									miR-193b-3p
									miR-99b-5p

## Sheet: Downregulated miRNAs
miRNA	Groups
miR-25-3p	EAE PM vs Ctrl PM
miR-411-5p	EAE PM vs Ctrl PM
miR-143-3p	EAE PM vs Ctrl PM
miR-30a-3p	EAE PM vs Ctrl PM
miR-195a-5p	EAE PM vs Ctrl PM
miR-93-3p	EAE PM vs Ctrl PM
miR-429-3p	EAE PM vs Ctrl PM
miR-19a-3p	EAE PM vs Ctrl PM
miR-376c-3p	EAE PM vs Ctrl PM
miR-184-3p	EAE PM vs Ctrl PM
miR-125b-5p	EAE PM vs Ctrl PM
miR-199a-3p	EAE PM vs Ctrl PM
miR-200b-3p	EAE PM vs Ctrl PM
let-7c-5p	EAE PM vs Ctrl PM
miR-451a	EAE PM vs Ctrl PM
let-7i-5p	EAE PM vs Ctrl PM
miR-203-3p	EAE PM vs Ctrl PM
miR-30d-5p	EAE PM vs Ctrl PM
let-7b-5p	EAE PM vs Ctrl PM
miR-152-3p	EAE PM vs Ctrl PM
miR-200c	EAE PM vs Ctrl PM
miR-1-3p	EAE PM vs Ctrl PM
miR-218-5p	EAE PM vs Ctrl PM
miR-15a-5p	EAE PM vs Ctrl PM
miR-182-5p	EAE PM vs Ctrl PM
miR-1839-3p	EAE PM vs Ctrl PM
miR-141-3p	EAE PM vs Ctrl PM
miR-93-5p	EAE PM vs Ctrl PM
miR-421-3p	EAE PM vs Ctrl PM
miR-486	EAE PM vs Ctrl PM
miR-16-5p	EAE PM vs Ctrl PM
miR-30a-5p	EAE PM vs Ctrl PM
miR-205-5p	EAE PM vs Ctrl PM
miR-192-5p	EAE PM vs Ctrl PM
miR-106b-5p	EAE PM vs Ctrl PM
miR-145a-5p	EAE PM vs Ctrl PM
miR-193b-3p	EAE PM vs Ctrl PM
miR-652-3p	EAE PM vs Ctrl PM
miR-101a-3p	EAE PM vs Ctrl PM
miR-133a-3p	EAE PM vs Ctrl PM
miR-322-3p	EAE PM vs Ctrl PM
miR-375-3p	EAE PM vs Ctrl PM
miR-122-5p	EAE PM vs Ctrl PM
miR-125a-5p	EAE PM vs Ctrl PM
miR-222-3p	EAE PM vs Ctrl PM
miR-130a-3p	EAE PM vs Ctrl PM
miR-30e-3p	EAE PM vs Ctrl PM
miR-20a-5p	EAE PM vs Ctrl PM
miR-135a-5p	EAE PM vs Ctrl PM
miR-708-5p	EAE PM vs Ctrl PM
miR-186-5p	EAE PM vs Ctrl PM
miR-106a-5p	EAE PM vs Ctrl PM
miR-149-5p	EAE PM vs Ctrl PM
miR-27b-3p	EAE PM vs Ctrl PM
miR-138-5p	EAE PM vs Ctrl PM
miR-127-3p	EAE PM vs Ctrl PM
miR-434-3p	EAE PM vs Ctrl PM
miR-140-3p	EAE PM vs Ctrl PM
miR-206-3p	EAE PM vs Ctrl PM
miR-100-5p	EAE PM vs Ctrl PM
miR-744-5p	EAE PM vs Ctrl PM
miR-23b-3p	EAE PM vs Ctrl PM
miR-18a-5p	EAE PM vs Ctrl PM
miR-221-3p	EAE PM vs Ctrl PM
let-7d-5p	EAE PM vs Ctrl PM
miR-200c-3p	EAE PM vs Ctrl PM
miR-99b-5p	EAE PM vs Ctrl PM
miR-31-5p	EAE PM vs Ctrl PM
miR-200a-3p	EAE PM vs Ctrl PM
miR-15b-5p	EAE PM vs Ctrl PM
miR-92a-3p	EAE PM vs Ctrl PM
miR-2134	EAE vs Ctrl
miR-184-3p	EAE vs Ctrl
miR-203-3p	EAE vs Ctrl
miR-708-5p	EAE vs Ctrl
miR-455-3p	EAE vs Ctrl
miR-106b-5p	EAE vs Ctrl
miR-1839-3p	EAE vs Ctrl
miR-451a	EAE vs Ctrl
miR-221-3p	EAE vs Ctrl
miR-200b-3p	EAE vs Ctrl
miR-16-5p	EAE vs Ctrl
miR-205-5p	EAE vs Ctrl
miR-213	EAE vs Ctrl
miR-145a-5p	EAE vs Ctrl
miR-20a-5p	EAE vs Ctrl
miR-7a-1-3p	EAE vs Ctrl
miR-30a-5p	EAE vs Ctrl
miR-206-3p	EAE vs Ctrl
miR-141-3p	EAE vs Ctrl
miR-347	EAE vs Ctrl
miR-421-3p	EAE vs Ctrl
miR-328-3p	EAE vs Ctrl
miR-2138	EAE vs Ctrl
miR-672-5p	EAE vs Ctrl
miR-195a-5p	EAE vs Ctrl
miR-345-5p	EAE PM vs EAE
miR-25-3p	EAE PM vs EAE
miR-411-5p	EAE PM vs EAE
miR-16-5p	EAE PM vs EAE
miR-133a-3p	EAE PM vs EAE
miR-133b-3p	EAE PM vs EAE
miR-30a-3p	EAE PM vs EAE
miR-106b-5p	EAE PM vs EAE
miR-192-5p	EAE PM vs EAE
miR-203-3p	EAE PM vs EAE
miR-27b-3p	EAE PM vs EAE
miR-122-5p	EAE PM vs EAE
miR-15a-5p	EAE PM vs EAE
miR-140-3p	EAE PM vs EAE
miR-451a	EAE PM vs EAE
miR-1-3p	EAE PM vs EAE
miR-206-3p	EAE PM vs EAE
miR-2134	Ctrl PM vs Ctrl
miR-712-5p	Ctrl PM vs Ctrl
miR-213	Ctrl PM vs Ctrl
miR-1839-3p	Ctrl PM vs Ctrl
miR-203-3p	Ctrl PM vs Ctrl
miR-328-3p	Ctrl PM vs Ctrl
miR-29a-5p	Ctrl PM vs Ctrl
miR-345-5p	Ctrl PM vs Ctrl
miR-423-3p	Ctrl PM vs Ctrl
miR-221-3p	Ctrl PM vs Ctrl
miR-2138	Ctrl PM vs Ctrl
miR-2182	Ctrl PM vs Ctrl
miR-423-5p	Ctrl PM vs Ctrl

## Sheet: Downregulated miRNAs Venn Group
Ctrl PM vs Ctrl ∩ EAE PM vs Ctrl PM ∩ EAE PM vs EAE ∩ EAE vs Ctrl	EAE PM vs Ctrl PM ∩ EAE PM vs EAE ∩ EAE vs Ctrl	Ctrl PM vs Ctrl ∩ EAE PM vs Ctrl PM ∩ EAE vs Ctrl	EAE PM vs Ctrl PM ∩ EAE vs Ctrl	EAE PM vs Ctrl PM ∩ EAE PM vs EAE	Ctrl PM vs Ctrl ∩ EAE vs Ctrl	Ctrl PM vs Ctrl ∩ EAE PM vs EAE	EAE PM vs Ctrl PM	EAE vs Ctrl	EAE PM vs EAE	Ctrl PM vs Ctrl
miR-203-3p	miR-451a	miR-221-3p	miR-195a-5p	miR-27b-3p	miR-213	miR-345-5p	miR-23b-3p	miR-7a-1-3p	miR-133b-3p	miR-423-5p
	miR-106b-5p	miR-1839-3p	miR-200b-3p	miR-1-3p	miR-2138		miR-486	miR-672-5p		miR-712-5p
	miR-206-3p		miR-421-3p	miR-30a-3p	miR-2134		miR-92a-3p	miR-455-3p		miR-423-3p
	miR-16-5p		miR-205-5p	miR-15a-5p	miR-328-3p		miR-125a-5p	miR-347		miR-2182
			miR-141-3p	miR-133a-3p			let-7d-5p			miR-29a-5p
			miR-30a-5p	miR-140-3p			let-7c-5p
			miR-184-3p	miR-122-5p			let-7i-5p
			miR-20a-5p	miR-25-3p			miR-130a-3p
			miR-708-5p	miR-411-5p			miR-200c
			miR-145a-5p	miR-192-5p			miR-152-3p
							miR-218-5p
							miR-135a-5p
							miR-376c-3p
							miR-434-3p
							miR-138-5p
							miR-15b-5p
							miR-31-5p
							miR-744-5p
							miR-93-3p
							miR-143-3p
							miR-30e-3p
							miR-100-5p
							miR-106a-5p
							miR-199a-3p
							miR-222-3p
							miR-186-5p
							miR-30d-5p
							miR-19a-3p
							miR-429-3p
							miR-200c-3p
							miR-125b-5p
							miR-18a-5p
							miR-322-3p
							miR-127-3p
							miR-652-3p
							miR-149-5p
							miR-200a-3p
							let-7b-5p
							miR-101a-3p
							miR-193b-3p
							miR-182-5p
							miR-375-3p
							miR-99b-5p
							miR-93-5p
