# Supplementary material for: Short-term exposure to particulate matter triggers a selective alteration of plasma extracellular vesicle-packaged miRNAs in a mouse model of multiple sclerosis
Source: Front Immunol. 2025 Jul 3;16:1596935. doi: 10.3389/fimmu.2025.1596935 (PMC12267195; doi:10.3389/fimmu.2025.1596935)
Supplement: Supplementary file 5 [file Table5.xlsx]

## Sheet: Ctrl PM vs Ctrl_up
ID	Target
miR-24-3p	0610010F05Rik
miR-24-3p	1200011I18Rik
miR-24-3p	1700025G04Rik
miR-24-3p	1700052N19Rik
miR-24-3p	2510039O18Rik
miR-24-3p	2610008E11Rik
miR-24-3p	2700089E24Rik
miR-24-3p	4930444A02Rik
miR-24-3p	4931428F04Rik
miR-24-3p	4933426M11Rik
miR-24-3p	5730559C18Rik
miR-24-3p	9430020K01Rik
miR-24-3p	AU019823
miR-24-3p	AW549877
miR-24-3p	Abcd1
miR-24-3p	Abcg1
miR-24-3p	Abi2
miR-24-3p	Abl1
miR-24-3p	Abr
miR-24-3p	Acsl4
miR-24-3p	Actr10
miR-24-3p	Acvr1b
miR-24-3p	Adam19
miR-24-3p	Adcy1
miR-24-3p	Adcyap1r1
miR-24-3p	Add3
miR-24-3p	Adpgk
miR-24-3p	Agpat3
miR-24-3p	Als2
miR-24-3p	Ank3
miR-24-3p	Ankrd52
miR-24-3p	Apba1
miR-24-3p	Arhgap26
miR-24-3p	Armc2
miR-24-3p	Arxes2
miR-24-3p	Astn1
miR-24-3p	Atcay
miR-24-3p	Atp1a2
miR-24-3p	Atp2a2
miR-24-3p	Avl9
miR-24-3p	B2m
miR-24-3p	B3gnt5
miR-24-3p	B4galnt2
miR-24-3p	Bahcc1
miR-24-3p	Bbc3
miR-24-3p	Bcl2l11
miR-24-3p	Birc5
miR-24-3p	Bpnt1
miR-24-3p	Bsn
miR-24-3p	Calu
miR-24-3p	Camk2d
miR-24-3p	Camkk1
miR-24-3p	Casc4
miR-24-3p	Casp9
miR-24-3p	Cbfa2t2
miR-24-3p	Cbx1
miR-24-3p	Ccdc55
miR-24-3p	Ccdc85b
miR-24-3p	Ccnt2
miR-24-3p	Ccser2
miR-24-3p	Cd300a
miR-24-3p	Cd93
miR-24-3p	Cds2
miR-24-3p	Celf4
miR-24-3p	Celf5
miR-24-3p	Cep120
miR-24-3p	Cep170
miR-24-3p	Cep95
miR-24-3p	Chl1
miR-24-3p	Chrna1
miR-24-3p	Clcn3
miR-24-3p	Clmn
miR-24-3p	Cmtm6
miR-24-3p	Cnbd2
miR-24-3p	Cnnm3
miR-24-3p	Cnot6
miR-24-3p	Cnst
miR-24-3p	Coa3
miR-24-3p	Cog3
miR-24-3p	Col4a1
miR-24-3p	Commd7
miR-24-3p	Cplx2
miR-24-3p	Crhr1
miR-24-3p	Crtc1
miR-24-3p	Csnk1a1
miR-24-3p	Csnk1g1
miR-24-3p	Ctnnbip1
miR-24-3p	Cyld
miR-24-3p	D14Abb1e
miR-24-3p	Dcaf8
miR-24-3p	Dpagt1
miR-24-3p	Dph7
miR-24-3p	Dpp6
miR-24-3p	Drd1a
miR-24-3p	Dtna
miR-24-3p	Ece1
miR-24-3p	Eif4g2
miR-24-3p	Emc10
miR-24-3p	Eno2
miR-24-3p	Entpd6
miR-24-3p	Epb4.1l1
miR-24-3p	Epn1
miR-24-3p	Ept1
miR-24-3p	Esyt2
miR-24-3p	Exoc6b
miR-24-3p	Extl2
miR-24-3p	Fam115a
miR-24-3p	Fam117b
miR-24-3p	Fam131a
miR-24-3p	Fam134c
miR-24-3p	Fam161b
miR-24-3p	Fam168b
miR-24-3p	Fam76b
miR-24-3p	Fat1
miR-24-3p	Fbxl20
miR-24-3p	Fgfr1
miR-24-3p	Fkbp1b
miR-24-3p	Flna
miR-24-3p	Foxn3
miR-24-3p	Frem3
miR-24-3p	Fut9
miR-24-3p	Gabpb2
miR-24-3p	Gabrb2
miR-24-3p	Gal3st3
miR-24-3p	Gap43
miR-24-3p	Gas2l3
miR-24-3p	Gatsl2
miR-24-3p	Gba2
miR-24-3p	Ggps1
miR-24-3p	Ggta1
miR-24-3p	Gm16532
miR-24-3p	Gm5113
miR-24-3p	Gna14
miR-24-3p	Gnal
miR-24-3p	Gnaq
miR-24-3p	Gnb5
miR-24-3p	Gpalpp1
miR-24-3p	Gpr37l1
miR-24-3p	Gpr88
miR-24-3p	Gprasp1
miR-24-3p	Gpt2
miR-24-3p	Gria3
miR-24-3p	Grin1
miR-24-3p	Grina
miR-24-3p	H2-T24
miR-24-3p	H2afx
miR-24-3p	Has3
miR-24-3p	Hbegf
miR-24-3p	Hdgfrp3
miR-24-3p	Hiat1
miR-24-3p	Hic2
miR-24-3p	Hmox1
miR-24-3p	Hnf1a
miR-24-3p	Homez
miR-24-3p	Hprt
miR-24-3p	Htr5a
miR-24-3p	Ifnar1
miR-24-3p	Igf2
miR-24-3p	Igfbp5
miR-24-3p	Ikbkg
miR-24-3p	Il6st
miR-24-3p	Itsn1
miR-24-3p	Jph2
miR-24-3p	Kansl3
miR-24-3p	Kcnc3
miR-24-3p	Kcnj2
miR-24-3p	Kcnj3
miR-24-3p	Kcnk6
miR-24-3p	Kdm4c
miR-24-3p	Kdm5b
miR-24-3p	Kif21b
miR-24-3p	Kif3b
miR-24-3p	Kifap3
miR-24-3p	Kitl
miR-24-3p	Klc2
miR-24-3p	Klf6
miR-24-3p	Klhdc9
miR-24-3p	Klhl24
miR-24-3p	L1cam
miR-24-3p	Lbh
miR-24-3p	Ldb2
miR-24-3p	Ldha
miR-24-3p	Letmd1
miR-24-3p	Lims1
miR-24-3p	Lipa
miR-24-3p	Lmbr1
miR-24-3p	Lmtk2
miR-24-3p	Lrch1
miR-24-3p	Lrrc3
miR-24-3p	Lrrc39
miR-24-3p	Lrrc58
miR-24-3p	Lrtm2
miR-24-3p	Lsamp
miR-24-3p	Ly6g6d
miR-24-3p	MAPK7
miR-24-3p	Macf1
miR-24-3p	Mak16
miR-24-3p	Man1b1
miR-24-3p	Marchf5
miR-24-3p	Mbd6
miR-24-3p	Mcm2
miR-24-3p	Mdh1
miR-24-3p	Mdk
miR-24-3p	Med10
miR-24-3p	Mef2c
miR-24-3p	Mllt11
miR-24-3p	Mmp24
miR-24-3p	Mrpl35
miR-24-3p	Myh10
miR-24-3p	Mylip
miR-24-3p	Myog
miR-24-3p	N28178
miR-24-3p	Naa40
miR-24-3p	Nacc2
miR-24-3p	Nat8l
miR-24-3p	Ncl
miR-24-3p	Ndfip1
miR-24-3p	Ndrg3
miR-24-3p	Nedd4
miR-24-3p	Negr1
miR-24-3p	Neu3
miR-24-3p	Neurod1
miR-24-3p	Nf1
miR-24-3p	Nfat5
miR-24-3p	Nfia
miR-24-3p	Nfix
miR-24-3p	Nme7
miR-24-3p	Nr2c2
miR-24-3p	Nrgn
miR-24-3p	Nrp2
miR-24-3p	Nrxn3
miR-24-3p	Nsd1
miR-24-3p	Nsrp1
miR-24-3p	Nucks1
miR-24-3p	Nup210
miR-24-3p	Ogt
miR-24-3p	Os9
miR-24-3p	Oxt
miR-24-3p	Padi2
miR-24-3p	Pak7
miR-24-3p	Pclo
miR-24-3p	Pcsk1n
miR-24-3p	Pde1a
miR-24-3p	Pgrmc2
miR-24-3p	Pianp
miR-24-3p	Pign
miR-24-3p	Pigv
miR-24-3p	Pknox2
miR-24-3p	Plch1
miR-24-3p	Plec
miR-24-3p	Plod2
miR-24-3p	Plxna2
miR-24-3p	Pml
miR-24-3p	Pnoc
miR-24-3p	Pogz
miR-24-3p	Polr1e
miR-24-3p	Pomk
miR-24-3p	Pou5f1
miR-24-3p	Ppm1k
miR-24-3p	Preb
miR-24-3p	Psmb11
miR-24-3p	Rab31
miR-24-3p	Rab3d
miR-24-3p	Rab3gap1
miR-24-3p	Rab43
miR-24-3p	Rasal1
miR-24-3p	Reep1
miR-24-3p	Reep2
miR-24-3p	Rhbdl1
miR-24-3p	Rictor
miR-24-3p	Rnf138
miR-24-3p	Rnf170
miR-24-3p	Rnf24
miR-24-3p	Rpl12
miR-24-3p	Rps6kl1
miR-24-3p	Rragc
miR-24-3p	Rtn1
miR-24-3p	Sacs
miR-24-3p	Saysd1
miR-24-3p	Scd2
miR-24-3p	Scn2a1
miR-24-3p	Scrt2
miR-24-3p	Sec23ip
miR-24-3p	Sema4a
miR-24-3p	Sema4g
miR-24-3p	Setd7
miR-24-3p	Sez6
miR-24-3p	Sfxn4
miR-24-3p	Sfxn5
miR-24-3p	Sgo2a
miR-24-3p	Sgol2
miR-24-3p	Sh3d19
miR-24-3p	Shisa6
miR-24-3p	Ska3
miR-24-3p	Skida1
miR-24-3p	Slc12a6
miR-24-3p	Slc15a4
miR-24-3p	Slc18a2
miR-24-3p	Slc22a23
miR-24-3p	Slc25a12
miR-24-3p	Slc25a25
miR-24-3p	Slc30a10
miR-24-3p	Slc35d2
miR-24-3p	Slc35e2
miR-24-3p	Slc4a8
miR-24-3p	Slc7a1
miR-24-3p	Slitrk5
miR-24-3p	Smad3
miR-24-3p	Smad4
miR-24-3p	Smad5
miR-24-3p	Smim17
miR-24-3p	Snap47
miR-24-3p	Snap91
miR-24-3p	Snhg11
miR-24-3p	Snx27
miR-24-3p	Soat1
miR-24-3p	Sp1
miR-24-3p	Sp8
miR-24-3p	Sparc
miR-24-3p	Spsb4
miR-24-3p	Sptbn2
miR-24-3p	Srgap2
miR-24-3p	Sri
miR-24-3p	Srsf1
miR-24-3p	Srsf11
miR-24-3p	Srxn1
miR-24-3p	Ssfa2
miR-24-3p	St8sia2
miR-24-3p	Stk38
miR-24-3p	Sumf2
miR-24-3p	Syp
miR-24-3p	Syt1
miR-24-3p	Syt2
miR-24-3p	T2
miR-24-3p	Tcf7
miR-24-3p	Tmco3
miR-24-3p	Tmed7
miR-24-3p	Tmem135
miR-24-3p	Tmem206
miR-24-3p	Tmem69
miR-24-3p	Tmem87b
miR-24-3p	Tmem88b
miR-24-3p	Tnfsf10
miR-24-3p	Tnks
miR-24-3p	Tpmt
miR-24-3p	Tppp
miR-24-3p	Tpst1
miR-24-3p	Trappc4
miR-24-3p	Trib3
miR-24-3p	Trip10
miR-24-3p	Trmt10a
miR-24-3p	Tspyl4
miR-24-3p	Ttc3
miR-24-3p	Ttyh3
miR-24-3p	Txnl1
miR-24-3p	Tyr
miR-24-3p	Ubn1
miR-24-3p	Ubr4
miR-24-3p	Ugcg
miR-24-3p	Unc5b
miR-24-3p	Usp40
miR-24-3p	VSIVgp5
miR-24-3p	Vav1
miR-24-3p	Vhl
miR-24-3p	Wdr13
miR-24-3p	Wdr59
miR-24-3p	Wdr85
miR-24-3p	Xpo7
miR-24-3p	Xpr1
miR-24-3p	Xxylt1
miR-24-3p	Zcchc24
miR-24-3p	Zfp113
miR-24-3p	Zfp395
miR-24-3p	Zfp397
miR-24-3p	Zfp605
miR-24-3p	Zfp664
miR-24-3p	Zfp697
miR-24-3p	Zfp704
miR-24-3p	Zfp799
miR-24-3p	Zfp933
miR-24-3p	Zhx3
miR-24-3p	Zmat3
miR-24-3p	Zmym3
miR-24-3p	Zxdc
miR-101a-3p	4930539E08Rik
miR-101a-3p	Ackr3
miR-101a-3p	Akt1
miR-101a-3p	Atxn1
miR-101a-3p	B3gnt5
miR-101a-3p	Bend4
miR-101a-3p	Bsn
miR-101a-3p	COX2
miR-101a-3p	Car10
miR-101a-3p	Cdc42ep3
miR-101a-3p	Cebpa
miR-101a-3p	Chml
miR-101a-3p	Dnajb4
miR-101a-3p	Dusp1
miR-101a-3p	Gse1
miR-101a-3p	Hdgfl3
miR-101a-3p	Hdgfrp3
miR-101a-3p	Hif1a
miR-101a-3p	Icos
miR-101a-3p	Lrig2
miR-101a-3p	Map7d1
miR-101a-3p	Mapre1
miR-101a-3p	Msi2
miR-101a-3p	Neurod1
miR-101a-3p	Ptp4a3
miR-101a-3p	Rcor3
miR-101a-3p	Wars2
miR-101a-3p	Zfp329
miR-200c-3p	Bmi1
miR-200c-3p	Bri3bp
miR-200c-3p	Cradd
miR-200c-3p	Ddx26b
miR-200c-3p	Fhod1
miR-200c-3p	Flt1
miR-200c-3p	Foxn3
miR-200c-3p	Hist1h1d
miR-200c-3p	Ikzf5
miR-200c-3p	Ints6l
miR-200c-3p	Jun
miR-200c-3p	Map2
miR-200c-3p	Mapk14
miR-200c-3p	Mgat3
miR-200c-3p	Mphosph9
miR-200c-3p	Mtf2
miR-200c-3p	Nog
miR-200c-3p	Ogfod1
miR-200c-3p	Pkib
miR-200c-3p	Plxnc1
miR-200c-3p	Rassf10
miR-200c-3p	Rdh10
miR-200c-3p	Reln
miR-200c-3p	Rnf166
miR-200c-3p	Senp5
miR-200c-3p	Sh2d4a
miR-200c-3p	Sox2
miR-200c-3p	St3gal2
miR-200c-3p	VIM
miR-200c-3p	Zfp459
miR-200c-3p	Zfpm2
miR-200b-3p	App
miR-200b-3p	Bmi1
miR-200b-3p	Bri3bp
miR-200b-3p	Cited2
miR-200b-3p	Cradd
miR-200b-3p	Dcx
miR-200b-3p	Ddx26b
miR-200b-3p	Fhod1
miR-200b-3p	Flt1
miR-200b-3p	Foxn3
miR-200b-3p	Hist1h1d
miR-200b-3p	Ikzf5
miR-200b-3p	Ints6l
miR-200b-3p	Jun
miR-200b-3p	Map2
miR-200b-3p	Mapk14
miR-200b-3p	Mgat3
miR-200b-3p	Mphosph9
miR-200b-3p	Mtf2
miR-200b-3p	Ogfod1
miR-200b-3p	Pafah1b1
miR-200b-3p	Pkd1
miR-200b-3p	Pkib
miR-200b-3p	Plxnc1
miR-200b-3p	Rassf10
miR-200b-3p	Rdh10
miR-200b-3p	Rnf166
miR-200b-3p	Senp5
miR-200b-3p	Sh2d4a
miR-200b-3p	St3gal2
miR-200b-3p	Suz12
miR-200b-3p	Zfp459
miR-200b-3p	Zfpm2
miR-140-5p	1110038D17Rik
miR-140-5p	4931428F04Rik
miR-140-5p	Agxt2l2
miR-140-5p	Armc2
miR-140-5p	Ccsap
miR-140-5p	Cenpl
miR-140-5p	Chrna2
miR-140-5p	Cpa6
miR-140-5p	D030056L22Rik
miR-140-5p	D630023F18Rik
miR-140-5p	Ddhd1
miR-140-5p	Fam161b
miR-140-5p	Fosb
miR-140-5p	Gucd1
miR-140-5p	Ifit2
miR-140-5p	Il18r1
miR-140-5p	Kcnk2
miR-140-5p	Ly6g6d
miR-140-5p	Mllt11
miR-140-5p	Ostm1
miR-140-5p	Padi2
miR-140-5p	Pla2r1
miR-140-5p	Plekha2
miR-140-5p	Ppp3cb
miR-140-5p	Rad50
miR-140-5p	Rbbp6
miR-140-5p	Rufy2
miR-140-5p	Sbk1
miR-140-5p	Slc1a7
miR-140-5p	Slc25a16
miR-140-5p	Smad3
miR-140-5p	Sorcs1
miR-140-5p	Speer4b
miR-140-5p	Srr
miR-140-5p	Tgfbr1
miR-140-5p	Thap1
miR-140-5p	Tmem69
miR-140-5p	Tor1aip2
miR-140-5p	Vegfa
miR-140-5p	Vldlr
miR-140-5p	Wnt11
miR-140-5p	Xpo7
miR-140-5p	Zfand1
miR-140-5p	Zfp868
miR-140-5p	asp1
miR-140-5p	bmp2
miR-139-5p	2310008H09Rik
miR-139-5p	2310010M20Rik
miR-139-5p	2510049J12Rik
miR-139-5p	2610027L16Rik
miR-139-5p	2810021J22Rik
miR-139-5p	6030458C11Rik
miR-139-5p	A230051G13Rik
miR-139-5p	Acvr1c
miR-139-5p	Ajuba
miR-139-5p	Akap5
miR-139-5p	Akap8
miR-139-5p	Akirin2
miR-139-5p	Akr1d1
miR-139-5p	Atp5g3
miR-139-5p	Atrn
miR-139-5p	B230120H23Rik
miR-139-5p	Bach2
miR-139-5p	Bbs1
miR-139-5p	Bub1
miR-139-5p	Bysl
miR-139-5p	Ccdc157
miR-139-5p	Cdk7
miR-139-5p	Cep68
miR-139-5p	Cep97
miR-139-5p	Chrna1
miR-139-5p	Clns1a
miR-139-5p	Commd8
miR-139-5p	Cracr2b
miR-139-5p	Cts8
miR-139-5p	Ctsa
miR-139-5p	Cwc25
miR-139-5p	Cyb5d2
miR-139-5p	D17H6S53E
miR-139-5p	D330012F22Rik
miR-139-5p	Dars2
miR-139-5p	Ddhd2
miR-139-5p	Decr2
miR-139-5p	Dennd6a
miR-139-5p	Dhx37
miR-139-5p	Dll3
miR-139-5p	Dlx3
miR-139-5p	Dnase2a
miR-139-5p	Dtwd2
miR-139-5p	Dusp3
miR-139-5p	Dynll1
miR-139-5p	Efcab4a
miR-139-5p	Entpd5
miR-139-5p	Exosc4
miR-139-5p	Fam116a
miR-139-5p	Fam198b
miR-139-5p	Fitm2
miR-139-5p	FoxO1
miR-139-5p	Foxo1
miR-139-5p	Fzd7
miR-139-5p	Gas2l3
miR-139-5p	Gcnt3
miR-139-5p	Gdpgp1
miR-139-5p	Gfpt1
miR-139-5p	Gje1
miR-139-5p	Gm5531
miR-139-5p	Gng2
miR-139-5p	Gngt1
miR-139-5p	Gpr68
miR-139-5p	Gtpbp3
miR-139-5p	Hacd3
miR-139-5p	Hist1h4i
miR-139-5p	Hnrnpab
miR-139-5p	Iba57
miR-139-5p	Inpp5e
miR-139-5p	Irgm2
miR-139-5p	Irs1
miR-139-5p	Isg20l2
miR-139-5p	Itgb1bp3
miR-139-5p	Jub
miR-139-5p	Knop1
miR-139-5p	Ldlrad2
miR-139-5p	Lix1
miR-139-5p	Lrrc58
miR-139-5p	Luc7l2
miR-139-5p	Man2a2
miR-139-5p	Map3k20
miR-139-5p	Marchf5
miR-139-5p	Mbd4
miR-139-5p	Mcart1
miR-139-5p	Mga
miR-139-5p	Mkrn2os
miR-139-5p	Mmp25
miR-139-5p	Mrpl15
miR-139-5p	Mrpl40
miR-139-5p	Msi2
miR-139-5p	Mzt1
miR-139-5p	Nanog
miR-139-5p	Nip7
miR-139-5p	Nmrk2
miR-139-5p	Nop9
miR-139-5p	Notch1
miR-139-5p	Nup214
miR-139-5p	Ocln
miR-139-5p	Onecut3
miR-139-5p	Orai3
miR-139-5p	Osbpl8
miR-139-5p	Ostf1
miR-139-5p	Parp11
miR-139-5p	Pcdhb13
miR-139-5p	Pfkl
miR-139-5p	Pigv
miR-139-5p	Pmaip1
miR-139-5p	Pphln1
miR-139-5p	Prdx1
miR-139-5p	Prpf4
miR-139-5p	Ptp4a3
miR-139-5p	Ptplad1
miR-139-5p	Pycr1
miR-139-5p	Rasal2
miR-139-5p	Rbak
miR-139-5p	Rchy1
miR-139-5p	Rg9mtd2
miR-139-5p	Rho
miR-139-5p	Rnaseh2a
miR-139-5p	Rnd1
miR-139-5p	Rnf150
miR-139-5p	Rprd1a
miR-139-5p	Rrp36
miR-139-5p	Sc5d
miR-139-5p	Sco1
miR-139-5p	Sec22c
miR-139-5p	Sec23ip
miR-139-5p	Sema3e
miR-139-5p	Sfxn4
miR-139-5p	Sgo2a
miR-139-5p	Sgol2
miR-139-5p	Sirpa
miR-139-5p	Slc15a1
miR-139-5p	Slc1a7
miR-139-5p	Slc25a51
miR-139-5p	Slc35e1
miR-139-5p	Smco1
miR-139-5p	Spib
miR-139-5p	Stx17
miR-139-5p	Sumf2
miR-139-5p	T2
miR-139-5p	Tars2
miR-139-5p	Tcfcp2
miR-139-5p	Teddm1b
miR-139-5p	Tex9
miR-139-5p	Tfcp2
miR-139-5p	Thap2
miR-139-5p	Tln2
miR-139-5p	Tmco3
miR-139-5p	Tmem206
miR-139-5p	Tmem69
miR-139-5p	Tmem88b
miR-139-5p	Tmx4
miR-139-5p	Trim36
miR-139-5p	Trmt10a
miR-139-5p	Tspyl1
miR-139-5p	Ttc26
miR-139-5p	Ttc5
miR-139-5p	Tulp3
miR-139-5p	Ubac1
miR-139-5p	Vsig10
miR-139-5p	Xpo7
miR-139-5p	Xrcc2
miR-139-5p	Ybey
miR-139-5p	Zc3hav1l
miR-139-5p	Zdhhc3
miR-139-5p	Zfp11
miR-139-5p	Zfp113
miR-139-5p	Zfp322a
miR-139-5p	Zfp345
miR-139-5p	Zfp697
miR-139-5p	Zfp799
miR-139-5p	Zfp830
miR-139-5p	Zfp872
miR-204-5p	4921509C19Rik
miR-204-5p	5730409E04Rik
miR-204-5p	Afmid
miR-204-5p	Arhgap11a
miR-204-5p	Ash1l
miR-204-5p	Atp6v1e2
miR-204-5p	Aurkb
miR-204-5p	Bace1
miR-204-5p	Bcl2
miR-204-5p	Bcmo1
miR-204-5p	Bco1
miR-204-5p	CYBB
miR-204-5p	Chd3
miR-204-5p	Comt
miR-204-5p	Csmd1
miR-204-5p	Cstb
miR-204-5p	Dcx
miR-204-5p	Efna5
miR-204-5p	Eif5a
miR-204-5p	Ephb2
miR-204-5p	Exosc2
miR-204-5p	Fgl2
miR-204-5p	Foxf2
miR-204-5p	Gm20172
miR-204-5p	Grin1
miR-204-5p	Hoxb7
miR-204-5p	Il21
miR-204-5p	Irs4
miR-204-5p	Itpripl2
miR-204-5p	Jarid2
miR-204-5p	Lhfpl4
miR-204-5p	Midn
miR-204-5p	Mmp9
miR-204-5p	Mrpl41
miR-204-5p	Ntrk2
miR-204-5p	Pgm5
miR-204-5p	Ppm1k
miR-204-5p	Prkcz
miR-204-5p	Rasd2
miR-204-5p	Rbfox2
miR-204-5p	Rs1
miR-204-5p	Runx2
miR-204-5p	Samd7
miR-204-5p	Sirt1
miR-204-5p	Sox11
miR-204-5p	St3gal2
miR-204-5p	Tcf4
miR-204-5p	Tmcc3
miR-204-5p	Tmem130
miR-204-5p	Ttl
miR-204-5p	Ubp1
miR-204-5p	Zfp229
miR-467b-5p	Fam168b
miR-467b-5p	Ing3
miR-467b-5p	Lpl
miR-467b-5p	Mup13
miR-467b-5p	Mup7
miR-467b-5p	Myl6b
miR-467b-5p	Ppara
miR-467b-5p	Runx1t1
miR-467b-5p	Sh3rf2
miR-467b-5p	Slc17a6
miR-467b-5p	Tjp3
miR-467b-5p	Zc3h11a
miR-223-3p	08-Mar
miR-223-3p	08-Sep
miR-223-3p	1190002N15Rik
miR-223-3p	1700012B15Rik
miR-223-3p	3110043O21Rik
miR-223-3p	4932438A13Rik
miR-223-3p	4933426M11Rik
miR-223-3p	Abca1
miR-223-3p	Abhd13
miR-223-3p	Acap2
miR-223-3p	Adcy1
miR-223-3p	Afap1
miR-223-3p	Ago1
miR-223-3p	Ak3
miR-223-3p	Akap9
miR-223-3p	Akt3
miR-223-3p	Amot
miR-223-3p	Ank2
miR-223-3p	Ank3
miR-223-3p	Ankra2
miR-223-3p	Ankrd17
miR-223-3p	Antxr2
miR-223-3p	Ap2b1
miR-223-3p	Apc2
miR-223-3p	Aplp2
miR-223-3p	Arglu1
miR-223-3p	Arl5a
miR-223-3p	Arrdc3
miR-223-3p	Asf1b
miR-223-3p	Atg16l1
miR-223-3p	Atg4d
miR-223-3p	Atp2b1
miR-223-3p	Atp9a
miR-223-3p	Atrn
miR-223-3p	B3galnt1
miR-223-3p	B3galt1
miR-223-3p	Bbs4
miR-223-3p	Bdp1
miR-223-3p	C2cd2
miR-223-3p	Cacng7
miR-223-3p	Cadm3
miR-223-3p	Camk1d
miR-223-3p	Camsap2
miR-223-3p	Car12
miR-223-3p	Caskin1
miR-223-3p	Casp9
miR-223-3p	Cblb
miR-223-3p	Cbx5
miR-223-3p	Cckbr
miR-223-3p	Ccnt2
miR-223-3p	Cd99l2
miR-223-3p	Cdc42bpa
miR-223-3p	Cdkn1b
miR-223-3p	Celf1
miR-223-3p	Cep120
miR-223-3p	Clasp2
miR-223-3p	Cpeb3
miR-223-3p	Cyb5b
miR-223-3p	Daam1
miR-223-3p	Dag1
miR-223-3p	Dbn1
miR-223-3p	Ddn
miR-223-3p	Ddx17
miR-223-3p	Dennd6a
miR-223-3p	Derl2
miR-223-3p	Dgcr8
miR-223-3p	Dnajc6
miR-223-3p	Dnajc9
miR-223-3p	Dnm3
miR-223-3p	Dock1
miR-223-3p	Draxin
miR-223-3p	Dusp11
miR-223-3p	Dusp8
miR-223-3p	Eml6
miR-223-3p	Enc1
miR-223-3p	Enpp1
miR-223-3p	Epdr1
miR-223-3p	Eps15
miR-223-3p	Ercc3
miR-223-3p	Ets1
miR-223-3p	Eva1a
miR-223-3p	Extl2
miR-223-3p	F11r
miR-223-3p	F2r
miR-223-3p	F3
miR-223-3p	Fam13a
miR-223-3p	Fam57a
miR-223-3p	Fam73b
miR-223-3p	Fam78b
miR-223-3p	Fbxl20
miR-223-3p	Fbxw7
miR-223-3p	Fmn1
miR-223-3p	Fmnl2
miR-223-3p	Fnip2
miR-223-3p	Foxo3
miR-223-3p	Foxp1
miR-223-3p	Fut9
miR-223-3p	Gabra6
miR-223-3p	Gabrg1
miR-223-3p	Gcc2
miR-223-3p	Glcci1
miR-223-3p	Gm16515
miR-223-3p	Gnpda1
miR-223-3p	Gnptg
miR-223-3p	Golga1
miR-223-3p	Golgb1
miR-223-3p	Gopc
miR-223-3p	Gpatch2
miR-223-3p	Gpbp1
miR-223-3p	Gpr158
miR-223-3p	Gprc5b
miR-223-3p	Gria2
miR-223-3p	Gria3
miR-223-3p	Grin2b
miR-223-3p	Grm7
miR-223-3p	Gzmb
miR-223-3p	Hlcs
miR-223-3p	Hlf
miR-223-3p	Hpcal4
miR-223-3p	Igf1r
miR-223-3p	Il17rd
miR-223-3p	Il6
miR-223-3p	Ino80d
miR-223-3p	Inpp5f
miR-223-3p	Itgb1
miR-223-3p	Jmjd1c
miR-223-3p	Jph3
miR-223-3p	KRT3
miR-223-3p	Kat6a
miR-223-3p	Kbtbd2
miR-223-3p	Kcnj10
miR-223-3p	Kcnj3
miR-223-3p	Kidins220
miR-223-3p	Kif1b
miR-223-3p	Klf12
miR-223-3p	Klhl5
miR-223-3p	Kmt2a
miR-223-3p	Kpna1
miR-223-3p	Kras
miR-223-3p	Ksr2
miR-223-3p	Ktn1
miR-223-3p	L3mbtl2
miR-223-3p	Ldlr
miR-223-3p	Lgi2
miR-223-3p	Lif
miR-223-3p	Lonrf2
miR-223-3p	Lonrf3
miR-223-3p	Lrrc55
miR-223-3p	Lsamp
miR-223-3p	Luzp1
miR-223-3p	Luzp2
miR-223-3p	Macf1
miR-223-3p	Map1b
miR-223-3p	Mapk10
miR-223-3p	Mar-08
miR-223-3p	Mb21d2
miR-223-3p	Mbnl1
miR-223-3p	Mdga2
miR-223-3p	Mecp2
miR-223-3p	Mef2c
miR-223-3p	Mfhas1
miR-223-3p	Mga
miR-223-3p	Mical3
miR-223-3p	Mlc1
miR-223-3p	Mllt6
miR-223-3p	Mob1a
miR-223-3p	Mt2
miR-223-3p	Mtmr4
miR-223-3p	Mvb12b
miR-223-3p	Mvp
miR-223-3p	Myh10
miR-223-3p	Myo1c
miR-223-3p	Napb
miR-223-3p	Nceh1
miR-223-3p	Ndnf
miR-223-3p	Nefh
miR-223-3p	Nf1
miR-223-3p	Nfib
miR-223-3p	Nrep
miR-223-3p	Ntrk2
miR-223-3p	Nxt2
miR-223-3p	Pacs2
miR-223-3p	Paqr4
miR-223-3p	Pard6g
miR-223-3p	Pcdh15
miR-223-3p	Pcdh17
miR-223-3p	Pcdhac1
miR-223-3p	Pdgfra
miR-223-3p	Pdia6
miR-223-3p	Pdpk1
miR-223-3p	Pdrg1
miR-223-3p	Pds5b
miR-223-3p	Pea15a
miR-223-3p	Peg3
miR-223-3p	Pgr
miR-223-3p	Pgrmc1
miR-223-3p	Phf20l1
miR-223-3p	Phf21a
miR-223-3p	Phka1
miR-223-3p	Pik3r3
miR-223-3p	Pitpnm3
miR-223-3p	Pkia
miR-223-3p	Plod1
miR-223-3p	Plxna2
miR-223-3p	Pnma2
miR-223-3p	Podn
miR-223-3p	Polr3g
miR-223-3p	Ppp4r2
miR-223-3p	Prdx6
miR-223-3p	Prkar2b
miR-223-3p	Prkcb
miR-223-3p	Prnp
miR-223-3p	Prpf8
miR-223-3p	Prrt3
miR-223-3p	Psd3
miR-223-3p	Ptbp2
miR-223-3p	Ptpn9
miR-223-3p	Ptpru
miR-223-3p	Pvt1
miR-223-3p	Rap2a
miR-223-3p	Rasa1
miR-223-3p	Rbm33
miR-223-3p	Rbm45
miR-223-3p	Rest
miR-223-3p	Rgs2
miR-223-3p	Rhbdl1
miR-223-3p	Rnf11
miR-223-3p	Rnf14
miR-223-3p	Rnf220
miR-223-3p	Robo2
miR-223-3p	Rragc
miR-223-3p	Rsrc2
miR-223-3p	Rtn3
miR-223-3p	Scd1
miR-223-3p	Scn8a
miR-223-3p	Sdc2
miR-223-3p	Sdpr
miR-223-3p	Sec62
miR-223-3p	Sep-08
miR-223-3p	Serf1
miR-223-3p	Sestd1
miR-223-3p	Sgsm1
miR-223-3p	Shroom2
miR-223-3p	Slc25a46
miR-223-3p	Slc33a1
miR-223-3p	Slc37a3
miR-223-3p	Slc5a6
miR-223-3p	Smad5
miR-223-3p	Smarcd2
miR-223-3p	Socs5
miR-223-3p	Sox6
miR-223-3p	Spag9
miR-223-3p	Spata13
miR-223-3p	Srek1
miR-223-3p	Srgap2
miR-223-3p	Stard13
miR-223-3p	Stat3
miR-223-3p	Stk39
miR-223-3p	Syn1
miR-223-3p	Syn3
miR-223-3p	Syp
miR-223-3p	Syt4
miR-223-3p	Tbc1d14
miR-223-3p	Tm9sf3
miR-223-3p	Tmem178
miR-223-3p	Tmem33
miR-223-3p	Tmem57
miR-223-3p	Tmem67
miR-223-3p	Tmod2
miR-223-3p	Tmx4
miR-223-3p	Tnfaip1
miR-223-3p	Tnik
miR-223-3p	Tnrc18
miR-223-3p	Tom1l2
miR-223-3p	Tppp
miR-223-3p	Trappc6b
miR-223-3p	Trim9
miR-223-3p	Trip12
miR-223-3p	Trp53bp1
miR-223-3p	Tspyl3
miR-223-3p	Ttc4
miR-223-3p	Ttc9
miR-223-3p	Txndc12
miR-223-3p	Ube3b
miR-223-3p	Ubfd1
miR-223-3p	Usp14
miR-223-3p	Usp32
miR-223-3p	Usp36
miR-223-3p	Usp42
miR-223-3p	Utrn
miR-223-3p	Vangl2
miR-223-3p	Vezt
miR-223-3p	Vim
miR-223-3p	Vopp1
miR-223-3p	Vti1a
miR-223-3p	Wasf2
miR-223-3p	Xkr6
miR-223-3p	Xpc
miR-223-3p	Xpr1
miR-223-3p	Yipf6
miR-223-3p	Ypel1
miR-223-3p	Ywhaz
miR-223-3p	Zbtb39
miR-223-3p	Zbtb7a
miR-223-3p	Zcchc24
miR-223-3p	Zfp26
miR-223-3p	Zfp467
miR-223-3p	Zfp619
miR-223-3p	Zfp704
miR-223-3p	Zfp91
miR-223-3p	Zhx3
miR-223-3p	Zmynd8
miR-223-3p	Znrf3
let-7b-5p	09-Mar
let-7b-5p	1600012H06Rik
let-7b-5p	1700017B05Rik
let-7b-5p	1700052N19Rik
let-7b-5p	2700081O15Rik
let-7b-5p	2700089E24Rik
let-7b-5p	4931406C07Rik
let-7b-5p	4931428F04Rik
let-7b-5p	4933411K20Rik
let-7b-5p	AI464131
let-7b-5p	Abcc5
let-7b-5p	Abcg1
let-7b-5p	Acn9
let-7b-5p	Actg1
let-7b-5p	Adamts15
let-7b-5p	Adipor2
let-7b-5p	Adra2a
let-7b-5p	Agap1
let-7b-5p	Ago3
let-7b-5p	Akt1
let-7b-5p	Ankrd52
let-7b-5p	Apba1
let-7b-5p	Apbb3
let-7b-5p	Apc2
let-7b-5p	Arc
let-7b-5p	Arhgap1
let-7b-5p	Arid3b
let-7b-5p	Arl5a
let-7b-5p	Armc2
let-7b-5p	Arpp19
let-7b-5p	Arpp21
let-7b-5p	Arrdc3
let-7b-5p	Atp2a2
let-7b-5p	Atp2b2
let-7b-5p	Atp6v1b2
let-7b-5p	Bach1
let-7b-5p	Bahcc1
let-7b-5p	Bcl7c
let-7b-5p	Bmpr1a
let-7b-5p	Braf
let-7b-5p	Bsg
let-7b-5p	Btbd3
let-7b-5p	Cacna1e
let-7b-5p	Cadm2
let-7b-5p	Cald1
let-7b-5p	Capns1
let-7b-5p	Car2
let-7b-5p	Cat
let-7b-5p	Cbx5
let-7b-5p	Ccdc127
let-7b-5p	Ccnd1
let-7b-5p	Cd164
let-7b-5p	Cdr2l
let-7b-5p	Celf5
let-7b-5p	Cep120
let-7b-5p	Chd3
let-7b-5p	Chd7
let-7b-5p	Chd9
let-7b-5p	Cldn12
let-7b-5p	Cnih
let-7b-5p	Cnih4
let-7b-5p	Cnr1
let-7b-5p	Cntn2
let-7b-5p	Col4a2
let-7b-5p	Cpeb2
let-7b-5p	Cpeb4
let-7b-5p	Crem
let-7b-5p	Crk
let-7b-5p	Csnk2a1
let-7b-5p	Csrnp2
let-7b-5p	Cts8
let-7b-5p	Ctsb
let-7b-5p	D630045J12Rik
let-7b-5p	Dbc1
let-7b-5p	Ddn
let-7b-5p	Ddx10
let-7b-5p	Dip2b
let-7b-5p	Dlc1
let-7b-5p	Dmd
let-7b-5p	Dnajc1
let-7b-5p	Dnajc27
let-7b-5p	Dnhd1
let-7b-5p	Dnm3
let-7b-5p	Donson
let-7b-5p	Dusp1
let-7b-5p	Dusp6
let-7b-5p	Dync1i2
let-7b-5p	E2f3
let-7b-5p	Eea1
let-7b-5p	Egln2
let-7b-5p	Eif2ak3
let-7b-5p	Eif4ebp2
let-7b-5p	Eif4g2
let-7b-5p	Elp2
let-7b-5p	Epb4.1l1
let-7b-5p	Epb4.1l5
let-7b-5p	Epha4
let-7b-5p	Ephb3
let-7b-5p	Ercc6
let-7b-5p	Esam
let-7b-5p	Fam118a
let-7b-5p	Fam135a
let-7b-5p	Fam171a1
let-7b-5p	Fam175b
let-7b-5p	Farp1
let-7b-5p	Fbxl14
let-7b-5p	Fgd4
let-7b-5p	Flna
let-7b-5p	Flywch1
let-7b-5p	Fmn2
let-7b-5p	Fndc3a
let-7b-5p	Fnip1
let-7b-5p	Fnip2
let-7b-5p	Fras1
let-7b-5p	Frmd5
let-7b-5p	Fut9
let-7b-5p	Gabra6
let-7b-5p	Gabrb2
let-7b-5p	Gad1
let-7b-5p	Gba2
let-7b-5p	Gga3
let-7b-5p	Gnal
let-7b-5p	Gnl3l
let-7b-5p	Gns
let-7b-5p	Gpcpd1
let-7b-5p	Gpr137
let-7b-5p	Gpr63
let-7b-5p	Gramd1b
let-7b-5p	Greb1l
let-7b-5p	Gria2
let-7b-5p	Gria3
let-7b-5p	Grik2
let-7b-5p	Gtf3c2
let-7b-5p	Gxylt1
let-7b-5p	Hdgfrp3
let-7b-5p	Hdx
let-7b-5p	Hic2
let-7b-5p	Homer1
let-7b-5p	Hoxb4
let-7b-5p	Hr
let-7b-5p	Ifnar1
let-7b-5p	Igdcc3
let-7b-5p	Igdcc4
let-7b-5p	Igf1r
let-7b-5p	Ikbkg
let-7b-5p	Itga4
let-7b-5p	Itsn2
let-7b-5p	Jam2
let-7b-5p	Jph4
let-7b-5p	Kcna1
let-7b-5p	Kcnc1
let-7b-5p	Kcnc2
let-7b-5p	Kcnj10
let-7b-5p	Kctd12b
let-7b-5p	Kctd21
let-7b-5p	Kctd7
let-7b-5p	Khsrp
let-7b-5p	Kif1a
let-7b-5p	Kif21b
let-7b-5p	Kifc2
let-7b-5p	Klf8
let-7b-5p	Knop1
let-7b-5p	Kpna1
let-7b-5p	Lcor
let-7b-5p	Lfng
let-7b-5p	Limd1
let-7b-5p	Lins
let-7b-5p	Lins1
let-7b-5p	Lnp
let-7b-5p	Lpgat1
let-7b-5p	Lrig2
let-7b-5p	Lsamp
let-7b-5p	Maneal
let-7b-5p	Map4k3
let-7b-5p	Mar-09
let-7b-5p	Mast2
let-7b-5p	Meis2
let-7b-5p	Mex3a
let-7b-5p	Mnt
let-7b-5p	Msi2
let-7b-5p	Msra
let-7b-5p	Mtf1
let-7b-5p	Mtf2
let-7b-5p	Mtmr4
let-7b-5p	Mtpn
let-7b-5p	Mup11
let-7b-5p	Mup17
let-7b-5p	Mycbp
let-7b-5p	Naa40
let-7b-5p	Ncor1
let-7b-5p	Ndst3
let-7b-5p	Nf2
let-7b-5p	Nfxl1
let-7b-5p	Nid1
let-7b-5p	Nlk
let-7b-5p	Nol8
let-7b-5p	Nova1
let-7b-5p	Nr2e1
let-7b-5p	Nr6a1
let-7b-5p	Nras
let-7b-5p	Nrp2
let-7b-5p	Nup214
let-7b-5p	Nup35
let-7b-5p	Otud5
let-7b-5p	Patl1
let-7b-5p	Pbrm1
let-7b-5p	Pcgf3
let-7b-5p	Pdgfrb
let-7b-5p	Pgrmc1
let-7b-5p	Piga
let-7b-5p	Pigs
let-7b-5p	Pigw
let-7b-5p	Pik3ip1
let-7b-5p	Pld3
let-7b-5p	Pnkd
let-7b-5p	Ppargc1b
let-7b-5p	Ppm1e
let-7b-5p	Ppme1
let-7b-5p	Ppp3r1
let-7b-5p	Pqlc2
let-7b-5p	Prdm1
let-7b-5p	Prickle1
let-7b-5p	Prrc2c
let-7b-5p	Psd3
let-7b-5p	Psme4
let-7b-5p	Ptgds
let-7b-5p	Ptprd
let-7b-5p	Ptpru
let-7b-5p	Pxdn
let-7b-5p	Rab11fip4
let-7b-5p	Rbm33
let-7b-5p	Rdh10
let-7b-5p	Rdx
let-7b-5p	Reep4
let-7b-5p	Rffl
let-7b-5p	Rnf167
let-7b-5p	Rnf213
let-7b-5p	Rnf44
let-7b-5p	Rnf5
let-7b-5p	Rock2
let-7b-5p	Rpia
let-7b-5p	Sacm1l
let-7b-5p	Scara3
let-7b-5p	Scn8a
let-7b-5p	Sec14l1
let-7b-5p	Sema4f
let-7b-5p	Sema4g
let-7b-5p	Serf2
let-7b-5p	Sfmbt1
let-7b-5p	Sh2b3
let-7b-5p	Skil
let-7b-5p	Slc15a2
let-7b-5p	Slc20a1
let-7b-5p	Slc22a23
let-7b-5p	Slc22a6
let-7b-5p	Slc23a2
let-7b-5p	Slc24a2
let-7b-5p	Slc25a18
let-7b-5p	Slc25a23
let-7b-5p	Slc25a4
let-7b-5p	Slc29a3
let-7b-5p	Slc2a3
let-7b-5p	Slc2a6
let-7b-5p	Slc35a4
let-7b-5p	Slc4a7
let-7b-5p	Slc4a8
let-7b-5p	Slc6a8
let-7b-5p	Slc8a2
let-7b-5p	Slc9a2
let-7b-5p	Slco5a1
let-7b-5p	Slitrk4
let-7b-5p	Slitrk5
let-7b-5p	Smcr8
let-7b-5p	Smg1
let-7b-5p	Sned1
let-7b-5p	Snx30
let-7b-5p	Snx5
let-7b-5p	Sowaha
let-7b-5p	Sptbn2
let-7b-5p	Srcin1
let-7b-5p	Srek1
let-7b-5p	Srgap3
let-7b-5p	Srrm4
let-7b-5p	Ssh1
let-7b-5p	Stat2
let-7b-5p	Stat3
let-7b-5p	Stim1
let-7b-5p	Stk35
let-7b-5p	Stx17
let-7b-5p	Stx3
let-7b-5p	Syn3
let-7b-5p	Syncrip
let-7b-5p	Synj1
let-7b-5p	Syt11
let-7b-5p	Syt5
let-7b-5p	Tbc1d14
let-7b-5p	Tbc1d24
let-7b-5p	Tenm2
let-7b-5p	Tgfbr1
let-7b-5p	Tgfbr3
let-7b-5p	Tgs1
let-7b-5p	Thbs1
let-7b-5p	Thrsp
let-7b-5p	Tmed5
let-7b-5p	Tmem194
let-7b-5p	Tmem2
let-7b-5p	Tmem214
let-7b-5p	Tnfrsf26
let-7b-5p	Tor1aip2
let-7b-5p	Tram1l1
let-7b-5p	Trib2
let-7b-5p	Trim6
let-7b-5p	Trps1
let-7b-5p	Tspan2
let-7b-5p	Ttc14
let-7b-5p	Tub
let-7b-5p	Tubb4a
let-7b-5p	Tug1
let-7b-5p	Ubap2
let-7b-5p	Ubxn4
let-7b-5p	Unc80
let-7b-5p	Usp22
let-7b-5p	Usp32
let-7b-5p	Usp45
let-7b-5p	Usp47
let-7b-5p	Vav3
let-7b-5p	Vsnl1
let-7b-5p	Wdtc1
let-7b-5p	Wnk1
let-7b-5p	Xkr8
let-7b-5p	Ylpm1
let-7b-5p	Zc3h11a
let-7b-5p	Zdhhc24
let-7b-5p	Zeb2
let-7b-5p	Zfp109
let-7b-5p	Zfp12
let-7b-5p	Zfp174
let-7b-5p	Zfp248
let-7b-5p	Zfp280b
let-7b-5p	Zfp318
let-7b-5p	Zfp354b
let-7b-5p	Zfp444
let-7b-5p	Zfp462
let-7b-5p	Zfp583
let-7b-5p	Zfp641
let-7b-5p	Zfp644
let-7b-5p	Zfp664
let-7b-5p	Zfp740
let-7b-5p	Zfp9
let-7b-5p	Zkscan2
let-7b-5p	Zscan22
let-7b-5p	Zswim5
miR-146b-5p	Camk2a
miR-146b-5p	Cd93
miR-146b-5p	Gpr157
miR-146b-5p	IRF5
miR-146b-5p	Mllt3
miR-146b-5p	Ndor1
miR-146b-5p	Nfkb1
miR-146b-5p	Notch1
miR-146b-5p	Nrp2
miR-146b-5p	Rsad2
miR-146b-5p	Sgk3
miR-146b-5p	Sirt1
miR-146b-5p	Slc47a1
miR-146b-5p	Smad4
miR-146b-5p	Tnni1
miR-30d-5p	Amer1
miR-30d-5p	Bdnf
miR-30d-5p	Camk4
miR-30d-5p	Cd300a
miR-30d-5p	Cdk13
miR-30d-5p	Cep170b
miR-30d-5p	Csf1
miR-30d-5p	Dpy19l1
miR-30d-5p	Eno2
miR-30d-5p	Fam227a
miR-30d-5p	Gskip
miR-30d-5p	Hoxb3
miR-30d-5p	Ice2
miR-30d-5p	Il18r1
miR-30d-5p	Ing1
miR-30d-5p	Ints12
miR-30d-5p	Lpar3
miR-30d-5p	Map4k4
miR-30d-5p	Mesd
miR-30d-5p	Mesdc2
miR-30d-5p	Mgea5
miR-30d-5p	Mtdh
miR-30d-5p	Narg2
miR-30d-5p	Nfatc3
miR-30d-5p	Pgr
miR-30d-5p	Pigh
miR-30d-5p	Ptrhd1
miR-30d-5p	Reep4
miR-30d-5p	Rrad
miR-30d-5p	Serpine1
miR-30d-5p	Six4
miR-30d-5p	Slc16a1
miR-30d-5p	Strip1
miR-30d-5p	Tbc1d5
miR-30d-5p	Tnrc6b
miR-30d-5p	Tomm70a
miR-30d-5p	Trp53rk
miR-30d-5p	Trp53rkb
miR-30d-5p	Wdr44
miR-30d-5p	Wdr89
miR-30d-5p	Zfp446
miR-30d-5p	Zfp711
miR-30d-5p	Zfp9
miR-30a-5p	Abcb1b
miR-30a-5p	Ak1
miR-30a-5p	Amer1
miR-30a-5p	Bdnf
miR-30a-5p	Camk4
miR-30a-5p	Ccne2
miR-30a-5p	Cd300a
miR-30a-5p	Cdk13
miR-30a-5p	Celsr3
miR-30a-5p	Cep170b
miR-30a-5p	Csf1
miR-30a-5p	Dpy19l1
miR-30a-5p	Egfr
miR-30a-5p	Eno2
miR-30a-5p	Fam227a
miR-30a-5p	Gfra1
miR-30a-5p	Gskip
miR-30a-5p	Hoxb3
miR-30a-5p	Ice2
miR-30a-5p	Il18r1
miR-30a-5p	Ing1
miR-30a-5p	Inhba
miR-30a-5p	Ints12
miR-30a-5p	Irf4
miR-30a-5p	Lpar3
miR-30a-5p	Mdm2
miR-30a-5p	Mesd
miR-30a-5p	Mesdc2
miR-30a-5p	Mgea5
miR-30a-5p	Mtdh
miR-30a-5p	Narg2
miR-30a-5p	Nfatc3
miR-30a-5p	Pgr
miR-30a-5p	Pigh
miR-30a-5p	Ptrhd1
miR-30a-5p	Reep4
miR-30a-5p	Rrad
miR-30a-5p	Serpine1
miR-30a-5p	Six4
miR-30a-5p	Slc16a1
miR-30a-5p	Smad1
miR-30a-5p	Snai1
miR-30a-5p	Strip1
miR-30a-5p	Tbc1d5
miR-30a-5p	Timp3
miR-30a-5p	Tnrc6a
miR-30a-5p	Tnrc6b
miR-30a-5p	Tomm70a
miR-30a-5p	Trp53rk
miR-30a-5p	Trp53rkb
miR-30a-5p	Twf1
miR-30a-5p	Wdr44
miR-30a-5p	Wdr89
miR-30a-5p	Zfp446
miR-30a-5p	Zfp711
miR-30a-5p	Zfp9
miR-376c-3p	2010012O05Rik
miR-376c-3p	2410012M07Rik
miR-376c-3p	Angptl7
miR-376c-3p	Armc2
miR-376c-3p	Arvcf
miR-376c-3p	Borcs7
miR-376c-3p	Casz1
miR-376c-3p	Ccdc157
miR-376c-3p	Csrnp2
miR-376c-3p	Ctps2
miR-376c-3p	Dzank1
miR-376c-3p	Ehhadh
miR-376c-3p	Epb4.2
miR-376c-3p	Epb42
miR-376c-3p	Fbxl17
miR-376c-3p	Fbxo32
miR-376c-3p	Fzd3
miR-376c-3p	Gabra2
miR-376c-3p	Gata5
miR-376c-3p	Glra2
miR-376c-3p	Iars
miR-376c-3p	Ifngr2
miR-376c-3p	Kcnj10
miR-376c-3p	Kcnk6
miR-376c-3p	Map3k1
miR-376c-3p	Neu4
miR-376c-3p	Nln
miR-376c-3p	Paqr5
miR-376c-3p	Pik3c2b
miR-376c-3p	Plekhh1
miR-376c-3p	Pnpla3
miR-376c-3p	Prkci
miR-376c-3p	Prok2
miR-376c-3p	Prr23a3
miR-376c-3p	Ptpro
miR-376c-3p	Rdh13
miR-376c-3p	Rragd
miR-376c-3p	Rs1
miR-376c-3p	Sass6
miR-376c-3p	St8sia1
miR-376c-3p	Tox4
miR-376c-3p	Ube2n
miR-376c-3p	Xpo1
miR-376c-3p	Zdhhc3
miR-376c-3p	Zfp663
miR-376c-3p	Zfp760
miR-376c-3p	Zfp955b
miR-212-3p	Ado
miR-212-3p	Arrdc3
miR-212-3p	Cdc37l1
miR-212-3p	Cdh4
miR-212-3p	Elovl7
miR-212-3p	Foxo3
miR-212-3p	Hmgb1
miR-212-3p	Mmp9
miR-212-3p	Pten
miR-212-3p	Rgs7bp
miR-212-3p	Rictor
miR-212-3p	Sco1
miR-212-3p	Slc11a2
miR-212-3p	Stambp
miR-212-3p	Tnfsf10
miR-212-3p	Usp54
miR-212-3p	Vmp1
miR-212-3p	Xrcc2
miR-212-3p	Zfyve1
miR-212-3p	Zyg11b
miR-152-3p	Adam19
miR-152-3p	Arrdc3
miR-152-3p	Camk2a
miR-152-3p	Ccna2
miR-152-3p	Chrna7
miR-152-3p	Clca2
miR-152-3p	Clca3a2
miR-152-3p	Cpm
miR-152-3p	Dnmt1
miR-152-3p	Ets1
miR-152-3p	Gpr157
miR-152-3p	Grik3
miR-152-3p	H2-T23
miR-152-3p	Hpca
miR-152-3p	Itgb3
miR-152-3p	Lypd1
miR-152-3p	Mbp
miR-152-3p	Mrpl51
miR-152-3p	Ms4a15
miR-152-3p	N6amt1
miR-152-3p	Naip5
miR-152-3p	Ociad2
miR-152-3p	Psma4
miR-152-3p	Pten
miR-152-3p	Rad51c
miR-152-3p	Robo1
miR-152-3p	Scml4
miR-152-3p	Snx27
miR-152-3p	Stxbp2
miR-152-3p	Tbc1d24
miR-152-3p	Tmem178b
miR-152-3p	Trim43b
miR-152-3p	Ubap2l
miR-152-3p	Zfp607
miR-152-3p	Zfp607a
miR-23a-3p	Apaf1
miR-23a-3p	Bax
miR-23a-3p	Bbc3
miR-23a-3p	Celf1
miR-23a-3p	FOXO3
miR-23a-3p	Fam126b
miR-23a-3p	Fam160b2
miR-23a-3p	Fas
miR-23a-3p	Fbxl17
miR-23a-3p	Hspa12a
miR-23a-3p	Il17ra
miR-23a-3p	Itpk1
miR-23a-3p	Jak1
miR-23a-3p	Lmnb1
miR-23a-3p	Lrch1
miR-23a-3p	Magea5
miR-23a-3p	Map7d1
miR-23a-3p	Mbd4
miR-23a-3p	Ms4a4c
miR-23a-3p	Mtss1
miR-23a-3p	Nrp2
miR-23a-3p	Pde10a
miR-23a-3p	Pmaip1
miR-23a-3p	Pou4f2
miR-23a-3p	Pten
miR-23a-3p	Ptpre
miR-23a-3p	Rbm44
miR-23a-3p	Runx2
miR-23a-3p	Smad5
miR-23a-3p	Stat1
miR-23a-3p	Stat6
miR-23a-3p	Sumf1
miR-23a-3p	TOX
miR-23a-3p	Tgfb2
miR-23a-3p	Tmem241
miR-23a-3p	Zfp488
miR-23b-3p	Celf1
miR-23b-3p	Celf2
miR-23b-3p	Epc1
miR-23b-3p	Fam126b
miR-23b-3p	Fam160b2
miR-23b-3p	Fas
miR-23b-3p	Fbxl17
miR-23b-3p	HDAC2
miR-23b-3p	Hes1
miR-23b-3p	Hspa12a
miR-23b-3p	Il17ra
miR-23b-3p	Itpk1
miR-23b-3p	Lmnb1
miR-23b-3p	Lrch1
miR-23b-3p	Magea5
miR-23b-3p	Map7d1
miR-23b-3p	Mbd4
miR-23b-3p	Mdh2
miR-23b-3p	Ms4a4c
miR-23b-3p	Nox4
miR-23b-3p	Nrp2
miR-23b-3p	Pde10a
miR-23b-3p	Ptpre
miR-23b-3p	Rbm44
miR-23b-3p	Rtl1
miR-23b-3p	Smad3
miR-23b-3p	Smad4
miR-23b-3p	Smad5
miR-23b-3p	TAB3
miR-23b-3p	Tgfb2
miR-23b-3p	Tmem241
miR-23b-3p	Tmod1
miR-23b-3p	Zfp488
miR-192-5p	Arhgap19
miR-192-5p	Grb14
miR-192-5p	H3f3b
miR-192-5p	Hist1h1d
miR-192-5p	Lyrm9
miR-192-5p	Myo9a
miR-192-5p	Nectin4
miR-192-5p	Pvrl4
miR-192-5p	Reep3
miR-192-5p	Zeb2
miR-215-5p	Ctnnbip1
miR-215-5p	Fndc3b
miR-215-5p	Grb14
miR-215-5p	Hist1h1d
miR-215-5p	Lyrm9
miR-215-5p	Myo9a
miR-215-5p	Nectin4
miR-215-5p	Pvrl4
miR-215-5p	Reep3
miR-215-5p	Zeb2
miR-218-5p	2810006K23Rik
miR-218-5p	Atxn3
miR-218-5p	B4galt6
miR-218-5p	Bsn
miR-218-5p	Ddx58
miR-218-5p	Eno2
miR-218-5p	Fbxl14
miR-218-5p	Lin28b
miR-218-5p	Nab1
miR-218-5p	Nectin1
miR-218-5p	Ntrk3
miR-218-5p	Onecut2
miR-218-5p	Prdm1
miR-218-5p	Pvrl1
miR-218-5p	Rprd1b
miR-218-5p	Sh2d1a
miR-218-5p	Sim1
miR-218-5p	Slc8a1
miR-218-5p	Tbc1d8b
miR-218-5p	Trappc13
miR-218-5p	Zfp449
miR-218-5p	Zfp84
miR-106a-5p	Ago4
miR-106a-5p	App
miR-106a-5p	Arid4b
miR-106a-5p	Bmpr2
miR-106a-5p	Cd28
miR-106a-5p	Fam227a
miR-106a-5p	Fgfr1op2
miR-106a-5p	Hif1a
miR-106a-5p	Hipk3
miR-106a-5p	Id1
miR-106a-5p	Il10rb
miR-106a-5p	Irak4
miR-106a-5p	Kdm2a
miR-106a-5p	Larp1
miR-106a-5p	Mctp2
miR-106a-5p	Mef2c
miR-106a-5p	Morf4l1
miR-106a-5p	Mylip
miR-106a-5p	Nedd4l
miR-106a-5p	Neurl1b
miR-106a-5p	Pcdh10
miR-106a-5p	Pdp2
miR-106a-5p	Ppp1r3b
miR-106a-5p	Ptp4a2
miR-106a-5p	Sqstm1
miR-106a-5p	St8sia3
miR-106a-5p	Stat3
miR-106a-5p	Timp2
miR-106a-5p	Ubxn2a
miR-106a-5p	Vegfa
miR-106a-5p	Zbtb41
let-7c-5p	Apc2
let-7c-5p	Armc2
let-7c-5p	Atp2b2
let-7c-5p	Cts8
let-7c-5p	Fbxl14
let-7c-5p	Gnl3l
let-7c-5p	Ifnar1
let-7c-5p	Lin28a
let-7c-5p	Lins
let-7c-5p	Lins1
let-7c-5p	Meis2
let-7c-5p	Msi2
let-7c-5p	Mup11
let-7c-5p	Mup17
let-7c-5p	Myc
let-7c-5p	Mycn
let-7c-5p	Nf2
let-7c-5p	Nup214
let-7c-5p	Sall4
let-7c-5p	Tnfrsf26
let-7c-5p	Zfp444
miR-103-3p	Angel1
miR-103-3p	Cox15
miR-103-3p	Ddx19b
miR-103-3p	Dhdh
miR-103-3p	Gpd1
miR-103-3p	Irgq
miR-103-3p	Klc1
miR-103-3p	Lyrm9
miR-103-3p	Mbtps2
miR-103-3p	Mtf1
miR-103-3p	Nf1
miR-103-3p	Oxsm
miR-103-3p	Pik3r1
miR-103-3p	Spen
miR-103-3p	Tln2
miR-195a-5p	4930444A02Rik
miR-195a-5p	Angel1
miR-195a-5p	Arl2
miR-195a-5p	Armcx6
miR-195a-5p	Bace1
miR-195a-5p	Bcl11b
miR-195a-5p	Bcl2
miR-195a-5p	Bcl2l2
miR-195a-5p	Bicd1
miR-195a-5p	Bri3bp
miR-195a-5p	Ccnd1
miR-195a-5p	Ccnd2
miR-195a-5p	Ccne1
miR-195a-5p	Cdk6
miR-195a-5p	Creb5
miR-195a-5p	Ddx19b
miR-195a-5p	Dhdh
miR-195a-5p	E2f3
miR-195a-5p	Erlin2
miR-195a-5p	Fbxo21
miR-195a-5p	Fgd4
miR-195a-5p	Idua
miR-195a-5p	Irgq
miR-195a-5p	Itgav
miR-195a-5p	Klc1
miR-195a-5p	Lpcat2b
miR-195a-5p	Mapkap1
miR-195a-5p	Mmp2
miR-195a-5p	Ncl
miR-195a-5p	Pacsin2
miR-195a-5p	Pomk
miR-195a-5p	Rnf168
miR-195a-5p	Sirt1
miR-195a-5p	Sorcs2
miR-195a-5p	Spsb4
miR-195a-5p	Tacc1
miR-195a-5p	Tifab
miR-195a-5p	Trim2
miR-195a-5p	Zfp423
miR-125a-5p	4632428N05Rik
miR-125a-5p	Antxr2
miR-125a-5p	Aph1c
miR-125a-5p	Cbx7
miR-125a-5p	Dqx1
miR-125a-5p	Foxk1
miR-125a-5p	Gm14137
miR-125a-5p	Hif1an
miR-125a-5p	Ifng
miR-125a-5p	Il13
miR-125a-5p	Il1rn
miR-125a-5p	Jmy
miR-125a-5p	Lars2
miR-125a-5p	Lin28a
miR-125a-5p	Madd
miR-125a-5p	Mgat4a
miR-125a-5p	Mtf1
miR-125a-5p	Ppp1ca
miR-125a-5p	Ppp2ca
miR-125a-5p	Ptpn18
miR-125a-5p	Ptpn7
miR-125a-5p	Snrnp40
miR-125a-5p	Sox11
miR-125a-5p	Stat1
miR-125a-5p	Stat3
miR-125a-5p	Tnfrsf1b
miR-125a-5p	Traf6
miR-125a-5p	Trim71
miR-125a-5p	Tspan12
miR-125a-5p	Uvrag
miR-125a-5p	VDR
miR-125a-5p	Wdr25
miR-25-3p	Btg2
miR-25-3p	Cd69
miR-25-3p	Chm
miR-25-3p	Cpeb1
miR-25-3p	Fam136a
miR-25-3p	Fbxw7
miR-25-3p	Gm14420
miR-25-3p	Gm5148
miR-25-3p	Il5ra
miR-25-3p	Ncam2
miR-25-3p	Rhbdl3
miR-25-3p	Smurf1
miR-25-3p	Stk10
miR-25-3p	Tagap
miR-25-3p	Tagap1
miR-25-3p	Uba1y
miR-25-3p	Wwp2
miR-25-3p	Xylt2
miR-25-3p	Zfp300
miR-25-3p	Zfp970
miR-25-3p	Zpbp
let-7g-5p	Apc2
let-7g-5p	Armc2
let-7g-5p	Atp2b2
let-7g-5p	Cts8
let-7g-5p	Fbxl14
let-7g-5p	Gnl3l
let-7g-5p	Ifnar1
let-7g-5p	Lins
let-7g-5p	Lins1
let-7g-5p	Meis2
let-7g-5p	Msi2
let-7g-5p	Mup11
let-7g-5p	Mup17
let-7g-5p	Nf2
let-7g-5p	Nup214
let-7g-5p	Tnfrsf26
let-7g-5p	Zfp444
let-7i-5p	Apc2
let-7i-5p	Armc2
let-7i-5p	Atp2b2
let-7i-5p	Col1a2
let-7i-5p	Cts8
let-7i-5p	Fbxl14
let-7i-5p	Gnl3l
let-7i-5p	Ifnar1
let-7i-5p	Il6
let-7i-5p	Lins
let-7i-5p	Lins1
let-7i-5p	Meis2
let-7i-5p	Msi2
let-7i-5p	Mup11
let-7i-5p	Mup17
let-7i-5p	Nf2
let-7i-5p	Nup214
let-7i-5p	Tnfrsf26
let-7i-5p	Zfp444
let-7d-5p	Apc2
let-7d-5p	Armc2
let-7d-5p	Atp2b2
let-7d-5p	Bdnf
let-7d-5p	Cts8
let-7d-5p	Drd3
let-7d-5p	Fbxl14
let-7d-5p	Gnl3l
let-7d-5p	Ifnar1
let-7d-5p	Lins
let-7d-5p	Lins1
let-7d-5p	Meis2
let-7d-5p	Msi2
let-7d-5p	Mup11
let-7d-5p	Mup17
let-7d-5p	Nf2
let-7d-5p	Nup214
let-7d-5p	Tnfrsf26
let-7d-5p	Zfp444
miR-193b-3p	Dph3
miR-193b-3p	Gla
miR-193b-3p	Ifngr2
miR-193b-3p	Kif15
miR-193b-3p	Kit
miR-193b-3p	Metap2
miR-193b-3p	Mrpl45
miR-193b-3p	RAD51
miR-193b-3p	Tmem245
miR-193b-3p	Ubxn2a
miR-532-3p	2610029I01Rik
miR-532-3p	Angel2
miR-532-3p	Arhgap23
miR-532-3p	Bicd2
miR-532-3p	Btrc
miR-532-3p	Cml3
miR-532-3p	Cntn2
miR-532-3p	Cx3cr1
miR-532-3p	Depdc5
miR-532-3p	Eif4g2
miR-532-3p	Grap
miR-532-3p	Hspb7
miR-532-3p	Kcnk6
miR-532-3p	Ky
miR-532-3p	Larp1
miR-532-3p	Maoa
miR-532-3p	Nat8f3
miR-532-3p	Nav2
miR-532-3p	Oxsm
miR-532-3p	Pcdhb5
miR-532-3p	Ptp4a3
miR-532-3p	Ptprj
miR-532-3p	Tbc1d8b
[truncated: 253 more rows]

## Sheet: Ctrl PM vs Ctrl_down
ID	Target
miR-712-5p	Adgrf5
miR-712-5p	Adgrg2
miR-712-5p	Amy2a2
miR-712-5p	Amy2a3
miR-712-5p	Amy2a4
miR-712-5p	Atp1a2
miR-712-5p	B630005N14Rik
miR-712-5p	Bcat1
miR-712-5p	Bcl6
miR-712-5p	Bcmo1
miR-712-5p	Bco1
miR-712-5p	Bmt2
miR-712-5p	Cacnb4
miR-712-5p	Colec12
miR-712-5p	Dbt
miR-712-5p	Dcaf12l2
miR-712-5p	Dnal1
miR-712-5p	Eif2ak2
miR-712-5p	Elf4
miR-712-5p	Erg
miR-712-5p	F10
miR-712-5p	Fgf5
miR-712-5p	Fstl5
miR-712-5p	Gda
miR-712-5p	Gm4944
miR-712-5p	Gpr116
miR-712-5p	Gpr35
miR-712-5p	Gpr64
miR-712-5p	H2-M2
miR-712-5p	Hao1
miR-712-5p	Katnal1
miR-712-5p	Lhx5
miR-712-5p	Loxl2
miR-712-5p	Lpl
miR-712-5p	Msx2
miR-712-5p	Mylip
miR-712-5p	Nfib
miR-712-5p	Nol3
miR-712-5p	Olfr287
miR-712-5p	Pappa
miR-712-5p	Pcyt1b
miR-712-5p	Pgm2l1
miR-712-5p	Pigr
miR-712-5p	Prkag3
miR-712-5p	Prkce
miR-712-5p	Ptprn2
miR-712-5p	Rgs7bp
miR-712-5p	Rnf144a
miR-712-5p	Scfd2
miR-712-5p	Slc17a8
miR-712-5p	Slc35a1
miR-712-5p	Sox9
miR-712-5p	Tango6
miR-712-5p	Tbc1d5
miR-712-5p	Thrb
miR-712-5p	Tifab
miR-712-5p	Tmem130
miR-712-5p	Tnfsf15
miR-712-5p	Xpo7
miR-712-5p	Yme1l1
miR-712-5p	Zfp994
miR-221-3p	2310030G06Rik
miR-221-3p	Arnt
miR-221-3p	Arvcf
miR-221-3p	Azi2
miR-221-3p	Bnip3
miR-221-3p	Casp3
miR-221-3p	Cdkn1b
miR-221-3p	Ddit4
miR-221-3p	Dennd5b
miR-221-3p	Ehd4
miR-221-3p	Fgl2
miR-221-3p	Ftsj1
miR-221-3p	Gabpb2
miR-221-3p	Gata5
miR-221-3p	Gm4944
miR-221-3p	Hif1a
miR-221-3p	Kcnk6
miR-221-3p	Kit
miR-221-3p	PTEN
miR-221-3p	Psmd9
miR-221-3p	Rragd
miR-221-3p	Rs1
miR-221-3p	SSSCA1
miR-221-3p	Six4
miR-221-3p	Spib
miR-221-3p	Tacc1
miR-221-3p	Timp3
miR-221-3p	Tox4
miR-221-3p	Ubac1
miR-221-3p	Ube2n
miR-221-3p	Xpo7
miR-221-3p	Zfp994
miR-1839-3p	Grb14
miR-1839-3p	Hist1h1d
miR-1839-3p	Myo9a
miR-1839-3p	Nectin4
miR-1839-3p	Pvrl4
miR-1839-3p	Reep3
miR-203-3p	A430107P09Rik
miR-203-3p	Alkbh5
miR-203-3p	Bnc2
miR-203-3p	Cav1
miR-203-3p	Ccdc110
miR-203-3p	Ces2g
miR-203-3p	Commd10
miR-203-3p	Cp
miR-203-3p	Cpox
miR-203-3p	Cyld
miR-203-3p	Fgf16
miR-203-3p	Frmd3
miR-203-3p	Gtpbp3
miR-203-3p	Hist2h2be
miR-203-3p	Itga4
miR-203-3p	Katnal1
miR-203-3p	Mapk8
miR-203-3p	Myd88
miR-203-3p	Pcdhb19
miR-203-3p	Prkcb
miR-203-3p	Ptchd4
miR-203-3p	Rbm44
miR-203-3p	Rs1
miR-203-3p	Snora62
miR-203-3p	Srek1
miR-203-3p	Srsf12
miR-203-3p	Stxbp4
miR-203-3p	Thsd7b
miR-203-3p	Tlr4
miR-203-3p	Trav3-3
miR-203-3p	Trp63
miR-203-3p	Ung
miR-203-3p	Uri1
miR-203-3p	ZNF148
miR-203-3p	Zfp281
miR-203-3p	Zfp300
miR-203-3p	Zmiz1
miR-328-3p	Aim2
miR-328-3p	Bace1
miR-328-3p	Bace2
miR-328-3p	Dcc
miR-328-3p	Dhx8
miR-328-3p	Gm14420
miR-328-3p	Gm14436
miR-328-3p	Gm7609
miR-328-3p	Grk4
miR-328-3p	H2-Q4
miR-328-3p	Lig4
miR-328-3p	Maoa
miR-328-3p	Map4
miR-328-3p	Ms4a6c
miR-328-3p	Nkain3
miR-328-3p	Rad51d
miR-328-3p	Rint1
miR-328-3p	TDRD7
miR-328-3p	Tbc1d8b
miR-328-3p	Zfp970
miR-345-5p	4933427D06Rik
miR-345-5p	Atic
miR-345-5p	Ccdc127
miR-345-5p	Cox10
miR-345-5p	Eaf1
miR-345-5p	Lsm12
miR-345-5p	Ppargc1a
miR-345-5p	Rdh13
miR-345-5p	Trim65
miR-345-5p	Trmt61a
miR-345-5p	Zmiz1
miR-423-3p	Cox6a2
miR-423-3p	Ndufb7
miR-423-3p	Ndufs5
miR-423-3p	Slc35e1
miR-423-3p	Tmem110
miR-423-5p	Zmat3
miR-29a-5p	Mcl1
miR-2182	Zfp994

## Sheet: EAE PM vs EAE_up
ID	Target
miR-1195	1200011I18Rik
miR-1195	1200014J11Rik
miR-1195	1810063B07Rik
miR-1195	2010107G23Rik
miR-1195	2310008H09Rik
miR-1195	2310010M20Rik
miR-1195	2810006K23Rik
miR-1195	2810021J22Rik
miR-1195	2810417H13Rik
miR-1195	2810474O19Rik
miR-1195	4933432B09Rik
miR-1195	6030458C11Rik
miR-1195	6330439K17Rik
miR-1195	9330159F19Rik
miR-1195	9930104L06Rik
miR-1195	A130010J15Rik
miR-1195	A230051G13Rik
miR-1195	A4galt
miR-1195	A630055G03Rik
miR-1195	AI597468
miR-1195	Abi2
miR-1195	Acer1
miR-1195	Aco1
miR-1195	Afap1
miR-1195	Ajuba
miR-1195	Akap5
miR-1195	Akap8
miR-1195	Angptl7
miR-1195	Ap3s2
miR-1195	Apod
miR-1195	Aptx
miR-1195	Aqp7
miR-1195	Arhgap19
miR-1195	Arvcf
miR-1195	Atad2
miR-1195	Atf7
miR-1195	B230120H23Rik
miR-1195	Baat1
miR-1195	Bace1
miR-1195	Bach2
miR-1195	Bbs1
miR-1195	Birc5
miR-1195	Bloc1s3
miR-1195	Bpnt1
miR-1195	Brat1
miR-1195	Bysl
miR-1195	C2cd2l
miR-1195	Car8
miR-1195	Car9
miR-1195	Cass4
miR-1195	Cbfa2t2
miR-1195	Cbln3
miR-1195	Ccdc127
miR-1195	Ccdc157
miR-1195	Cd93
miR-1195	Cdc14b
miR-1195	Cdnf
miR-1195	Cdr2l
miR-1195	Cds2
miR-1195	Cep97
miR-1195	Cercam
miR-1195	Cnih4
miR-1195	Commd7
miR-1195	Commd8
miR-1195	Coq3
miR-1195	Cracr2b
miR-1195	Cramp1l
miR-1195	Creb1
miR-1195	Csnk1g1
miR-1195	Cst6
miR-1195	Ctps2
miR-1195	Ctsa
miR-1195	Cwc25
miR-1195	Cyb5d2
miR-1195	Cyld
miR-1195	D14Abb1e
miR-1195	D17H6S53E
miR-1195	D17H6S56E-3
miR-1195	D330012F22Rik
miR-1195	Dars2
miR-1195	Ddhd2
miR-1195	Depdc5
miR-1195	Dhx37
miR-1195	Dll3
miR-1195	Dnase2a
miR-1195	Dph7
miR-1195	Dqx1
miR-1195	Dynll1
miR-1195	Dzank1
miR-1195	Dzip1l
miR-1195	Ebna1bp2
miR-1195	Edaradd
miR-1195	Efcab4a
miR-1195	Efr3b
miR-1195	Eif4g2
miR-1195	Elf1
miR-1195	Elovl7
miR-1195	Eno2
miR-1195	Epb4.2
miR-1195	Epb42
miR-1195	Ercc6
miR-1195	Exosc4
miR-1195	Fadd
miR-1195	Fam118a
miR-1195	Fam161b
miR-1195	Fam198b
miR-1195	Fam208a
miR-1195	Fam227a
miR-1195	Fam96a
miR-1195	Fbxl17
miR-1195	Fbxo43
miR-1195	Fitm2
miR-1195	Fut4
miR-1195	Fzd7
miR-1195	Gaa
miR-1195	Gal3st3
miR-1195	Galntl6
miR-1195	Gata5
miR-1195	Gdf3
miR-1195	Gdpgp1
miR-1195	Gfpt1
miR-1195	Gipc1
miR-1195	Git2
miR-1195	Gje1
miR-1195	Gls
miR-1195	Glt8d1
miR-1195	Gm14137
miR-1195	Gm5113
miR-1195	Gm7616
miR-1195	Gng2
miR-1195	Gngt1
miR-1195	Gnl3l
miR-1195	Gpalpp1
miR-1195	Gpcpd1
miR-1195	Gpr157
miR-1195	Gpr68
miR-1195	Gtpbp3
miR-1195	H2-T24
miR-1195	H2afv
miR-1195	Heatr7a
miR-1195	Helb
miR-1195	Hmgb2
miR-1195	Hnf1a
miR-1195	Hnrnpab
miR-1195	Hnrnpc
miR-1195	Iba57
miR-1195	Ift46
miR-1195	Igfbpl1
miR-1195	Il17rd
miR-1195	Il1rl1
miR-1195	Intu
miR-1195	Iqcg
miR-1195	Irgm2
miR-1195	Isg20l2
miR-1195	Itgb1bp3
miR-1195	Itsn1
miR-1195	Jub
miR-1195	Kbtbd2
miR-1195	Kcnj10
miR-1195	Kcnk6
miR-1195	Kdelc2
miR-1195	Kif15
miR-1195	Kif24
miR-1195	Kl
miR-1195	Knop1
miR-1195	Krt222
miR-1195	Ldlrad2
miR-1195	Lix1
miR-1195	Lpp
miR-1195	Lrp4
miR-1195	Lrrc39
miR-1195	Lrrc58
miR-1195	Lrrn4cl
miR-1195	Luc7l2
miR-1195	Man2a2
miR-1195	Map3k20
miR-1195	Mbd4
miR-1195	Mcart1
miR-1195	Mcc
miR-1195	Mcm5
miR-1195	Mdc1
miR-1195	Med18
miR-1195	Mga
miR-1195	Mllt11
miR-1195	Mmp25
miR-1195	Mrgprb1
miR-1195	Mroh1
miR-1195	Mrpl15
miR-1195	Mrpl17
miR-1195	Mrpl35
miR-1195	Mrpl40
miR-1195	Mzt1
miR-1195	N4bp2l2
miR-1195	Ncan
miR-1195	Ncbp3
miR-1195	Ncl
miR-1195	Nfat5
miR-1195	Nkiras1
miR-1195	Nmrk2
miR-1195	Noc3l
miR-1195	Nploc4
miR-1195	Nrcam
miR-1195	Ntf5
miR-1195	Nucks1
miR-1195	Nxnl1
miR-1195	Olr1
miR-1195	Onecut3
miR-1195	Ooep
miR-1195	Orc4
miR-1195	Osbpl8
miR-1195	Ostf1
miR-1195	P2rx7
miR-1195	P2ry4
miR-1195	Paqr5
miR-1195	Paxip1
miR-1195	Pcdhb13
miR-1195	Pclaf
miR-1195	Pctp
miR-1195	Pde4c
miR-1195	Pdxk
miR-1195	Pex13
miR-1195	Pfas
miR-1195	Pfkl
miR-1195	Pigm
miR-1195	Pigv
miR-1195	Pik3c2b
miR-1195	Pin1
miR-1195	Plekhh1
miR-1195	Plin3
miR-1195	Pnoc
miR-1195	Pnpla3
miR-1195	Polr3gl
miR-1195	Ppfia3
miR-1195	Ppih
miR-1195	Ppm1k
miR-1195	Prdm9
miR-1195	Prpf4
miR-1195	Psmb11
miR-1195	Ptpn2
miR-1195	Rab11b
miR-1195	Rac2
miR-1195	Rad1
miR-1195	Ranbp17
miR-1195	Ranbp3l
miR-1195	Rasal2
miR-1195	Rasl12
miR-1195	Rbak
miR-1195	Rbm11
miR-1195	Rbm34
miR-1195	Rbm41
miR-1195	Rbms2
miR-1195	Rchy1
miR-1195	Rdh13
miR-1195	Rfxank
miR-1195	Rg9mtd2
miR-1195	Riok3
miR-1195	Rmi2
miR-1195	Rnd1
miR-1195	Rpl31
miR-1195	Rps3
miR-1195	Rragd
miR-1195	Rrp1b
miR-1195	Rsad1
miR-1195	Saysd1
miR-1195	Scd4
miR-1195	Scn2b
miR-1195	Sco1
miR-1195	Sec22c
miR-1195	Sema3e
miR-1195	Sema4b
miR-1195	Senp5
miR-1195	Sgk3
miR-1195	Sgms2
miR-1195	Slc12a8
miR-1195	Slc15a1
miR-1195	Slc24a6
miR-1195	Slc25a27
miR-1195	Slc25a51
miR-1195	Slc27a1
miR-1195	Slc28a3
miR-1195	Slc2a4
miR-1195	Slc35d2
miR-1195	Slc35e1
miR-1195	Slc35e2
miR-1195	Slc38a6
miR-1195	Slc39a1
miR-1195	Slc3a2
miR-1195	Slc6a20b
miR-1195	Slc7a14
miR-1195	Slc8b1
miR-1195	Smco1
miR-1195	Smpd4
miR-1195	Smtnl2
miR-1195	Soat1
miR-1195	Sod2
miR-1195	Sox7
miR-1195	Spg21
miR-1195	Spib
miR-1195	Srxn1
miR-1195	Stat1
miR-1195	Stk11ip
miR-1195	Ston2
miR-1195	Strbp
miR-1195	Stxbp5l
miR-1195	Supt7l
miR-1195	Syt15
miR-1195	Tapbp
miR-1195	Tars2
miR-1195	Tbl1xr1
miR-1195	Tbx20
miR-1195	Tcf25
miR-1195	Tcfcp2
miR-1195	Tcof1
miR-1195	Tfcp2
miR-1195	Thap2
miR-1195	Thoc6
miR-1195	Tigd3
miR-1195	Tiprl
miR-1195	Tle2
miR-1195	Tln2
miR-1195	Tmco3
miR-1195	Tmem263
miR-1195	Tmem69
miR-1195	Tmx4
miR-1195	Tnfaip6
miR-1195	Tnfrsf10b
miR-1195	Tnfsf10
miR-1195	Tor1aip2
miR-1195	Tox4
miR-1195	Tpmt
miR-1195	Trim27
miR-1195	Trim36
miR-1195	Trmt10a
miR-1195	Trub1
miR-1195	Tspyl1
miR-1195	Ttc26
miR-1195	Ttc5
miR-1195	Ttyh1
miR-1195	Tubb5
miR-1195	Tyr
miR-1195	Ubac1
miR-1195	Ube2j2
miR-1195	Ube2n
miR-1195	Ube2v2
miR-1195	Uevld
miR-1195	Ufd1
miR-1195	Ufd1l
miR-1195	Usp45
miR-1195	Utp23
miR-1195	Vamp3
miR-1195	Vav1
miR-1195	Vezt
miR-1195	Vsig10
miR-1195	Vwa7
miR-1195	Wdr25
miR-1195	Wdr85
miR-1195	Xpo1
miR-1195	Xpo7
miR-1195	Xrcc2
miR-1195	Zbtb8a
miR-1195	Zc3hav1l
miR-1195	Zdhhc3
miR-1195	Zfp113
miR-1195	Zfp317
miR-1195	Zfp322a
miR-1195	Zfp329
miR-1195	Zfp37
miR-1195	Zfp385c
miR-1195	Zfp422
miR-1195	Zfp446
miR-1195	Zfp459
miR-1195	Zfp558
miR-1195	Zfp697
miR-1195	Zfp780b
miR-1195	Zfp799
miR-1195	Zfp830
miR-1195	Zfp874b
miR-1195	Zfp882
miR-1195	Zfp933
miR-1195	Zmat3
miR-9-5p	08-Mar
miR-9-5p	2700089E24Rik
miR-9-5p	4930402H24Rik
miR-9-5p	4931406P16Rik
miR-9-5p	AI504432
miR-9-5p	AK010878
miR-9-5p	AW549877
miR-9-5p	AW554918
miR-9-5p	Aatk
miR-9-5p	Abca1
miR-9-5p	Abcd1
miR-9-5p	Abcf1
miR-9-5p	Abhd10
miR-9-5p	Abr
miR-9-5p	Acer1
miR-9-5p	Acer3
miR-9-5p	Acly
miR-9-5p	Actn4
miR-9-5p	Actr1a
miR-9-5p	Adam10
miR-9-5p	Adam11
miR-9-5p	Adamts3
miR-9-5p	Adamts9
miR-9-5p	Adcy1
miR-9-5p	Adcy6
miR-9-5p	Adcyap1r1
miR-9-5p	Agfg1
miR-9-5p	Ak4
miR-9-5p	Akap9
miR-9-5p	Akt3
miR-9-5p	Aldh3a2
miR-9-5p	Ambra1
miR-9-5p	Amer1
miR-9-5p	Amer2
miR-9-5p	Ank2
miR-9-5p	Ank3
miR-9-5p	Ankrd12
miR-9-5p	Ankrd40
miR-9-5p	Ankrd63
miR-9-5p	Antxr2
miR-9-5p	Ap1s2
miR-9-5p	Aqp4
miR-9-5p	Arf2
miR-9-5p	Arhgap6
miR-9-5p	Arhgdia
miR-9-5p	Arid1a
miR-9-5p	Arid4a
miR-9-5p	Armcx2
miR-9-5p	Arpc1b
miR-9-5p	Arpp21
miR-9-5p	Asb7
miR-9-5p	Asxl3
miR-9-5p	Atf1
miR-9-5p	Atp1a2
miR-9-5p	Atp1b1
miR-9-5p	Atp2b3
miR-9-5p	Atp6v0a1
miR-9-5p	Atp8a1
miR-9-5p	B3galt1
miR-9-5p	B4galnt1
miR-9-5p	B4galt1
miR-9-5p	B4galt5
miR-9-5p	Bbs1
miR-9-5p	Bche
miR-9-5p	Bcl2l11
miR-9-5p	Bcl6
miR-9-5p	Bclaf1
miR-9-5p	Bend6
miR-9-5p	Bmp2
miR-9-5p	Bptf
miR-9-5p	Bsn
miR-9-5p	C1ql3
miR-9-5p	Caly
miR-9-5p	Camkk2
miR-9-5p	Camta1
miR-9-5p	Car7
miR-9-5p	Carm1
miR-9-5p	Cbln4
miR-9-5p	Ccdc50
miR-9-5p	Ccdc6
miR-9-5p	Ccdc91
miR-9-5p	Ccnf
miR-9-5p	Ccser2
miR-9-5p	Cd151
miR-9-5p	Cdan1
miR-9-5p	Cdc14b
miR-9-5p	Cdc73
miR-9-5p	Cdh10
miR-9-5p	Cdk13
miR-9-5p	Cds2
miR-9-5p	Cecr2
miR-9-5p	Celf6
miR-9-5p	Celsr2
miR-9-5p	Chl1
miR-9-5p	Chpt1
miR-9-5p	Chst11
miR-9-5p	Chst15
miR-9-5p	Cib2
miR-9-5p	Clasp1
miR-9-5p	Clip1
miR-9-5p	Clock
miR-9-5p	Clp1
miR-9-5p	Clstn1
miR-9-5p	Cnnm2
miR-9-5p	Cnrip1
miR-9-5p	Cntn3
miR-9-5p	Col4a1
miR-9-5p	Col4a2
miR-9-5p	Colec12
miR-9-5p	Cox6c
miR-9-5p	Cpeb2
miR-9-5p	Cplx2
miR-9-5p	Creb1
miR-9-5p	Creb3l2
miR-9-5p	Crebrf
miR-9-5p	Cspp1
miR-9-5p	Csrnp2
miR-9-5p	Ctdsp1
miR-9-5p	Ctdsp2
miR-9-5p	Ctgf
miR-9-5p	Ctnnb1
miR-9-5p	Cxcl12
miR-9-5p	Cxcr4
miR-9-5p	Cxxc5
miR-9-5p	D3Bwg0562e
miR-9-5p	D430041D05Rik
miR-9-5p	Dact3
miR-9-5p	Dbt
miR-9-5p	Ddx17
miR-9-5p	Dhcr24
miR-9-5p	Diras2
miR-9-5p	Disp2
miR-9-5p	Dlg4
miR-9-5p	Dmtf1
miR-9-5p	Dnajb4
miR-9-5p	Dnajc14
miR-9-5p	Dock9
miR-9-5p	Dram2
miR-9-5p	Dtna
miR-9-5p	Dusp6
miR-9-5p	Dzank1
miR-9-5p	E130309D14Rik
miR-9-5p	Eaf1
miR-9-5p	Eef1d
miR-9-5p	Efnb2
miR-9-5p	Egr1
miR-9-5p	Eif1a
miR-9-5p	Elfn2
miR-9-5p	Elmod2
miR-9-5p	Elmod3
miR-9-5p	Elovl2
miR-9-5p	Elovl5
miR-9-5p	Elovl6
miR-9-5p	Eml1
miR-9-5p	Eml5
miR-9-5p	En2
miR-9-5p	Epas1
miR-9-5p	Epm2aip1
miR-9-5p	Eps15
miR-9-5p	Erc2
miR-9-5p	Erlin1
miR-9-5p	Esyt2
miR-9-5p	Exoc2
miR-9-5p	Fads2
miR-9-5p	Fam101b
miR-9-5p	Fam115a
miR-9-5p	Fam219a
miR-9-5p	Fam43a
miR-9-5p	Fam53c
miR-9-5p	Fam63b
miR-9-5p	Fam76a
miR-9-5p	Fbxl16
miR-9-5p	Fbxl17
miR-9-5p	Fbxw11
miR-9-5p	Fem1c
miR-9-5p	Flnb
miR-9-5p	Flt1
miR-9-5p	Flt3
miR-9-5p	Fmn1
miR-9-5p	Fmnl2
miR-9-5p	Fnip1
miR-9-5p	Fnip2
miR-9-5p	Foxg1
miR-9-5p	Foxk2
miR-9-5p	Foxn2
miR-9-5p	Foxo3
miR-9-5p	Foxp4
miR-9-5p	Frmd4a
miR-9-5p	Fstl1
miR-9-5p	Furin
miR-9-5p	Fut9
miR-9-5p	Fxr1
miR-9-5p	Fyttd1
miR-9-5p	Gabra1
miR-9-5p	Gfap
miR-9-5p	Ggt7
miR-9-5p	Gjc3
miR-9-5p	Gm12258
miR-9-5p	Gm2a
miR-9-5p	Gnai1
miR-9-5p	Gpr88
miR-9-5p	Gramd1b
miR-9-5p	Grhl1
miR-9-5p	Gria2
miR-9-5p	Gria4
miR-9-5p	Grin2b
miR-9-5p	Gtdc1
miR-9-5p	Gtf3c4
miR-9-5p	Gucy1b3
miR-9-5p	Guk1
miR-9-5p	Gzf1
miR-9-5p	Hapln1
miR-9-5p	Hdac2
miR-9-5p	Hdgfrp3
miR-9-5p	Heatr5a
miR-9-5p	Hecw2
miR-9-5p	Hes1
miR-9-5p	Hipk1
miR-9-5p	Hist3h2ba
miR-9-5p	Hpcal4
miR-9-5p	Hs6st1
miR-9-5p	Igf2
miR-9-5p	Il1rap
miR-9-5p	Ilvbl
miR-9-5p	Impa1
miR-9-5p	Ist1
miR-9-5p	Isyna1
miR-9-5p	Itga4
miR-9-5p	Itm2c
miR-9-5p	Jakmip2
miR-9-5p	Kalrn
miR-9-5p	Kcnc1
miR-9-5p	Kcnh5
miR-9-5p	Kcns2
miR-9-5p	Kif21a
miR-9-5p	Kif5a
miR-9-5p	Kif5c
miR-9-5p	Klf7
miR-9-5p	Klf8
miR-9-5p	Klhl21
miR-9-5p	Kmt2a
miR-9-5p	Ky
miR-9-5p	Lancl3
miR-9-5p	Larp4
miR-9-5p	Lfng
miR-9-5p	Lgi1
miR-9-5p	Lin28b
miR-9-5p	Lmbrd1
miR-9-5p	Lmbrd2
miR-9-5p	Lonrf2
miR-9-5p	Lphn3
miR-9-5p	Lrig2
miR-9-5p	Lrrc58
miR-9-5p	Lsamp
miR-9-5p	Lzts3
miR-9-5p	M6pr
miR-9-5p	Maea
miR-9-5p	Magt1
miR-9-5p	Man1a2
miR-9-5p	Map6
miR-9-5p	Mapk4
miR-9-5p	Mapt
miR-9-5p	Mar-08
miR-9-5p	Marchf6
miR-9-5p	Mdga2
miR-9-5p	Mdk
miR-9-5p	Megf10
miR-9-5p	Megf9
miR-9-5p	Mkx
miR-9-5p	Mmd
miR-9-5p	Mmp16
miR-9-5p	Morc2a
miR-9-5p	Mtmr4
miR-9-5p	Mycn
miR-9-5p	Myo10
miR-9-5p	Myo18a
miR-9-5p	Myo5a
miR-9-5p	Myo6
miR-9-5p	N28178
miR-9-5p	Narf
miR-9-5p	Ncor1
miR-9-5p	Ncor2
miR-9-5p	Ndrg2
miR-9-5p	Nedd4
miR-9-5p	Nek9
miR-9-5p	Nelfb
miR-9-5p	Neto2
miR-9-5p	Nf1
miR-9-5p	Nhsl1
miR-9-5p	Nkrf
miR-9-5p	Nmt2
miR-9-5p	Nos1
miR-9-5p	Npc1
miR-9-5p	Npc2
miR-9-5p	Nptx1
miR-9-5p	Nr2c1
miR-9-5p	Nrarp
miR-9-5p	Nup50
miR-9-5p	Ocrl
miR-9-5p	Opcml
miR-9-5p	Opn3
miR-9-5p	P4ha2
miR-9-5p	Pacs2
miR-9-5p	Padi2
miR-9-5p	Paip2
miR-9-5p	Pank3
miR-9-5p	Paqr8
miR-9-5p	Pard6g
miR-9-5p	Pbrm1
miR-9-5p	Pcdh7
miR-9-5p	Pcdh8
miR-9-5p	Pcmtd2
miR-9-5p	Pcnx
miR-9-5p	Pdhx
miR-9-5p	Pds5b
miR-9-5p	Pea15a
miR-9-5p	Pgrmc1
miR-9-5p	Pik3cb
miR-9-5p	Pik3cd
miR-9-5p	Pikfyve
miR-9-5p	Pitpnc1
miR-9-5p	Plat
miR-9-5p	Plbd2
miR-9-5p	Pld3
miR-9-5p	Plscr3
miR-9-5p	Plxnb3
miR-9-5p	Pnma2
miR-9-5p	Polr3k
miR-9-5p	Ppm1l
miR-9-5p	Ppp1r13b
miR-9-5p	Ppp2r5d
miR-9-5p	Ppp3r1
miR-9-5p	Prkar2a
miR-9-5p	Prkcb
miR-9-5p	Prnp
miR-9-5p	Prom1
miR-9-5p	Prps2
miR-9-5p	Prrc2b
miR-9-5p	Prrg3
miR-9-5p	Prrt3
miR-9-5p	Psd3
miR-9-5p	Psen1
miR-9-5p	Psme4
miR-9-5p	Ptbp2
miR-9-5p	Ptcd1
miR-9-5p	Ptch1
miR-9-5p	Ptgds
miR-9-5p	Ptprd
miR-9-5p	Ptprg
miR-9-5p	Pvrl1
miR-9-5p	Pxdn
miR-9-5p	R3hdm1
miR-9-5p	Rab9b
miR-9-5p	Rad9b
miR-9-5p	Rap1b
miR-9-5p	Rapgef6
miR-9-5p	Rasa1
miR-9-5p	Rasd2
miR-9-5p	Rasgrp1
miR-9-5p	Rassf3
miR-9-5p	Rbfox1
miR-9-5p	Rbm24
miR-9-5p	Rbm25
miR-9-5p	Rbm27
miR-9-5p	Rcan2
miR-9-5p	Reep1
miR-9-5p	Reep4
miR-9-5p	Reep5
miR-9-5p	Rela
miR-9-5p	Rfx7
miR-9-5p	Rgp1
miR-9-5p	Rgs7bp
miR-9-5p	Rictor
miR-9-5p	Rnf128
miR-9-5p	Rnf144a
miR-9-5p	Rnf19a
miR-9-5p	Rnf2
miR-9-5p	Rnf4
miR-9-5p	Ror1
miR-9-5p	Ror2
miR-9-5p	Rpgrip1l
miR-9-5p	Rptor
miR-9-5p	Rundc3b
miR-9-5p	Runx1
miR-9-5p	Sacm1l
miR-9-5p	Scamp1
miR-9-5p	Scd1
miR-9-5p	Scn2b
miR-9-5p	Scn3b
miR-9-5p	Scn8a
miR-9-5p	Scrn1
miR-9-5p	Sec31a
miR-9-5p	Sel1l
miR-9-5p	Sema6d
miR-9-5p	Senp8
miR-9-5p	Serpini1
miR-9-5p	Sertm1
miR-9-5p	Sestd1
miR-9-5p	Sfrp1
miR-9-5p	Shank2
miR-9-5p	Shroom4
miR-9-5p	Sidt2
miR-9-5p	Sirt1
miR-9-5p	Slc10a2
miR-9-5p	Slc10a7
miR-9-5p	Slc12a5
miR-9-5p	Slc14a2
miR-9-5p	Slc16a7
miR-9-5p	Slc1a1
miR-9-5p	Slc24a2
miR-9-5p	Slc30a10
miR-9-5p	Slc30a7
miR-9-5p	Slc31a2
miR-9-5p	Slc33a1
miR-9-5p	Slc35g1
miR-9-5p	Slc38a7
miR-9-5p	Slc6a6
miR-9-5p	Slc9a1
miR-9-5p	Smap2
miR-9-5p	Smarcd2
miR-9-5p	Smc2
miR-9-5p	Smyd1
miR-9-5p	Snap25
miR-9-5p	Snph
miR-9-5p	Snx25
miR-9-5p	Snx27
miR-9-5p	Soat1
miR-9-5p	Socs5
miR-9-5p	Sos1
miR-9-5p	Specc1l
miR-9-5p	Sphkap
miR-9-5p	Spire1
miR-9-5p	Spred3
miR-9-5p	Sprn
miR-9-5p	Sptb
miR-9-5p	Sra1
miR-9-5p	Srcin1
miR-9-5p	Srek1
miR-9-5p	Srrm2
miR-9-5p	Ssr1
miR-9-5p	St8sia3
miR-9-5p	Stam2
miR-9-5p	Stat2
miR-9-5p	Stk11ip
miR-9-5p	Stmn1
miR-9-5p	Sufu
miR-9-5p	Sumf2
miR-9-5p	Surf6
miR-9-5p	Syap1
miR-9-5p	Sybu
miR-9-5p	Syne1
miR-9-5p	Syt11
miR-9-5p	Tacc1
miR-9-5p	Tanc2
miR-9-5p	Tbc1d22a
miR-9-5p	Tbc1d24
miR-9-5p	Tef
miR-9-5p	Tenm4
miR-9-5p	Tgfbr2
miR-9-5p	Tgfbr3
miR-9-5p	Thrsp
miR-9-5p	Tln2
miR-9-5p	Tmc7
miR-9-5p	Tmed8
miR-9-5p	Tmem109
miR-9-5p	Tmem136
miR-9-5p	Tmem184b
miR-9-5p	Tmem248
miR-9-5p	Tmem40
miR-9-5p	Tmem65
miR-9-5p	Tnks
miR-9-5p	Tomm6
miR-9-5p	Tor1aip2
miR-9-5p	Tpm1
miR-9-5p	Traf3
miR-9-5p	Tram1
miR-9-5p	Trim25
miR-9-5p	Tsc1
miR-9-5p	Tspan31
miR-9-5p	Tspan7
miR-9-5p	Ttc14
miR-9-5p	Ttr
miR-9-5p	Ttyh2
miR-9-5p	Ttyh3
miR-9-5p	Tubgcp4
miR-9-5p	Ube3c
miR-9-5p	Ufl1
miR-9-5p	Unc13c
miR-9-5p	Unc5c
miR-9-5p	Unk
miR-9-5p	Usp46
miR-9-5p	Utp23
miR-9-5p	Utrn
miR-9-5p	Uvssa
miR-9-5p	Vamp3
miR-9-5p	Vbp1
miR-9-5p	Vipr1
miR-9-5p	Vps37a
miR-9-5p	Wasf2
miR-9-5p	Wdr37
miR-9-5p	Wipf1
miR-9-5p	Wnk1
miR-9-5p	Wtip
miR-9-5p	Xxylt1
miR-9-5p	Ybx3
miR-9-5p	Zbed3
miR-9-5p	Zbtb24
miR-9-5p	Zbtb34
miR-9-5p	Zbtb41
miR-9-5p	Zcchc14
miR-9-5p	Zdhhc20
miR-9-5p	Zdhhc7
miR-9-5p	Zfand4
miR-9-5p	Zfhx3
miR-9-5p	Zfhx4
miR-9-5p	Zfp275
miR-9-5p	Zfp282
miR-9-5p	Zfp36l2
miR-9-5p	Zfp521
miR-9-5p	Zfp704
miR-9-5p	Zic1
miR-9-5p	Zic3
miR-9-5p	Zkscan1
miR-9-5p	Zmat3
miR-9-5p	Zmynd8
miR-9-5p	Zzz3
miR-500-3p	Aak1
miR-500-3p	Bcl2l11
miR-500-3p	Cmtm7
miR-500-3p	Fam214b
miR-500-3p	Impad1
miR-500-3p	Midn
miR-500-3p	Mtx3
miR-500-3p	Rccd1
miR-500-3p	Rdh1
miR-500-3p	Sin3a
miR-500-3p	Slc39a14
miR-500-3p	Tmc7
miR-500-3p	Txlnb
miR-500-3p	Ube2v2
miR-500-3p	Wtap
miR-23b-3p	Celf1
miR-23b-3p	Celf2
miR-23b-3p	Epc1
miR-23b-3p	Fam126b
miR-23b-3p	Fam160b2
miR-23b-3p	Fas
miR-23b-3p	Fbxl17
miR-23b-3p	HDAC2
miR-23b-3p	Hes1
miR-23b-3p	Hspa12a
miR-23b-3p	Il17ra
miR-23b-3p	Itpk1
miR-23b-3p	Lmnb1
miR-23b-3p	Lrch1
miR-23b-3p	Magea5
miR-23b-3p	Map7d1
miR-23b-3p	Mbd4
miR-23b-3p	Mdh2
miR-23b-3p	Ms4a4c
miR-23b-3p	Nox4
miR-23b-3p	Nrp2
miR-23b-3p	Pde10a
miR-23b-3p	Ptpre
miR-23b-3p	Rbm44
miR-23b-3p	Rtl1
miR-23b-3p	Smad3
miR-23b-3p	Smad4
miR-23b-3p	Smad5
miR-23b-3p	TAB3
miR-23b-3p	Tgfb2
miR-23b-3p	Tmem241
miR-23b-3p	Tmod1
miR-23b-3p	Zfp488
miR-103-3p	Angel1
miR-103-3p	Cox15
miR-103-3p	Ddx19b
miR-103-3p	Dhdh
miR-103-3p	Gpd1
miR-103-3p	Irgq
miR-103-3p	Klc1
miR-103-3p	Lyrm9
miR-103-3p	Mbtps2
miR-103-3p	Mtf1
miR-103-3p	Nf1
miR-103-3p	Oxsm
miR-103-3p	Pik3r1
miR-103-3p	Spen
miR-103-3p	Tln2
miR-680	Cd59a
miR-680	Cldn19
miR-680	Ctnnb1
miR-680	Hist2h3c1
miR-680	Rnase4
miR-680	Slc17a5
miR-680	Vcan
miR-467c-5p	Fam168b
miR-467c-5p	Morf4l1
miR-467c-5p	Mup13
miR-467c-5p	Mup7
miR-467c-5p	Myl6b
miR-142-3p	AW549877
miR-142-3p	Akr1d1
miR-142-3p	Cd2ap
miR-142-3p	Egfl6
miR-142-3p	Homez
miR-142-3p	Lnp
miR-142-3p	Olr1
miR-142-3p	Sema6a
miR-142-3p	Shc4
miR-142-3p	Smarca2
miR-142-3p	Zfp949

## Sheet: EAE PM vs EAE_down
ID	Target
miR-15a-5p	1190002N15Rik
miR-15a-5p	1700037H04Rik
miR-15a-5p	1810013L24Rik
miR-15a-5p	3632451O06Rik
miR-15a-5p	4930402H24Rik
miR-15a-5p	4930444A02Rik
miR-15a-5p	4933411K20Rik
miR-15a-5p	6030458C11Rik
miR-15a-5p	8430427H17Rik
miR-15a-5p	9530068E07Rik
miR-15a-5p	Abcd4
miR-15a-5p	Ablim1
miR-15a-5p	Acsl1
miR-15a-5p	Adam10
miR-15a-5p	Adam19
miR-15a-5p	Aebp2
miR-15a-5p	Ago3
miR-15a-5p	Agpat6
miR-15a-5p	Ahcyl1
miR-15a-5p	Ahcyl2
miR-15a-5p	Ahi1
miR-15a-5p	Ak4
miR-15a-5p	Akap9
miR-15a-5p	Aldoa
miR-15a-5p	Alg2
miR-15a-5p	Amer1
miR-15a-5p	Amfr
miR-15a-5p	Amotl2
miR-15a-5p	Angel1
miR-15a-5p	Angpt1
miR-15a-5p	Ank2
miR-15a-5p	Ank3
miR-15a-5p	Ankrd13b
miR-15a-5p	Ap3d1
miR-15a-5p	Apln
miR-15a-5p	Aplp2
miR-15a-5p	Apmap
miR-15a-5p	App
miR-15a-5p	Arhgdia
miR-15a-5p	Armcx2
miR-15a-5p	Armcx6
miR-15a-5p	Ash1l
miR-15a-5p	Atg14
miR-15a-5p	Atg9a
miR-15a-5p	Atp2a2
miR-15a-5p	Atp7a
miR-15a-5p	Atp9b
miR-15a-5p	Atrn
miR-15a-5p	Atxn7l3
miR-15a-5p	Avl9
miR-15a-5p	B3galt5
miR-15a-5p	B3gnt1
miR-15a-5p	B4galt6
miR-15a-5p	Baiap2
miR-15a-5p	Bcl11b
miR-15a-5p	Bcl2
miR-15a-5p	Bcl2l1
miR-15a-5p	Bdnf
miR-15a-5p	Bicd1
miR-15a-5p	Bmpr1a
miR-15a-5p	Brd4
miR-15a-5p	Bri3bp
miR-15a-5p	Brms1l
miR-15a-5p	Btrc
miR-15a-5p	C1ql3
miR-15a-5p	C77370
miR-15a-5p	Cacnb2
miR-15a-5p	Cadm1
miR-15a-5p	Cadm3
miR-15a-5p	Cadps
miR-15a-5p	Camsap2
miR-15a-5p	Camta1
miR-15a-5p	Capza2
miR-15a-5p	Cask
miR-15a-5p	Cbfa2t2
miR-15a-5p	Cbfa2t3
miR-15a-5p	Cbln1
miR-15a-5p	Cbx4
miR-15a-5p	Ccdc28a
miR-15a-5p	Ccnd1
miR-15a-5p	Ccnjl
miR-15a-5p	Ccnt2
miR-15a-5p	Ccser2
miR-15a-5p	Cd40
miR-15a-5p	Cdc27
miR-15a-5p	Cdca4
miR-15a-5p	Cdh22
miR-15a-5p	Cdip1
miR-15a-5p	Cdk17
miR-15a-5p	Chd3
miR-15a-5p	Chka
miR-15a-5p	Cldn12
miR-15a-5p	Clk1
miR-15a-5p	Clock
miR-15a-5p	Clu
miR-15a-5p	Cmtm6
miR-15a-5p	Cnot1
miR-15a-5p	Cnst
miR-15a-5p	Cntnap1
miR-15a-5p	Col4a1
miR-15a-5p	Cops2
miR-15a-5p	Cpeb2
miR-15a-5p	Creb5
miR-15a-5p	Crebl2
miR-15a-5p	Crybg3
miR-15a-5p	Csrp2bp
miR-15a-5p	Ctdsp2
miR-15a-5p	Cul3
miR-15a-5p	Cx3cl1
miR-15a-5p	Cxcl12
miR-15a-5p	D430041D05Rik
miR-15a-5p	Daam1
miR-15a-5p	Daam2
miR-15a-5p	Dcc
miR-15a-5p	Dclk1
miR-15a-5p	Ddx19b
miR-15a-5p	Ddx5
miR-15a-5p	Dedd
miR-15a-5p	Dennd1a
miR-15a-5p	Dennd6a
miR-15a-5p	Denr
miR-15a-5p	Dgkd
miR-15a-5p	Dhdh
miR-15a-5p	Dhx33
miR-15a-5p	Dlc1
miR-15a-5p	Dll4
miR-15a-5p	Dnajc27
miR-15a-5p	Dnm1l
miR-15a-5p	Dync1i1
miR-15a-5p	Dynll2
miR-15a-5p	Dyrk1a
miR-15a-5p	E2f3
miR-15a-5p	Ednrb
miR-15a-5p	Efna2
miR-15a-5p	Efr3a
miR-15a-5p	Elmod1
miR-15a-5p	Eln
miR-15a-5p	Elovl5
miR-15a-5p	En2
miR-15a-5p	Entpd5
miR-15a-5p	Erlin2
miR-15a-5p	Etv3
miR-15a-5p	Exoc7
miR-15a-5p	Ext1
miR-15a-5p	Extl3
miR-15a-5p	Fam107a
miR-15a-5p	Fam120c
miR-15a-5p	Fam163a
miR-15a-5p	Fam163b
miR-15a-5p	Fam171a1
miR-15a-5p	Fam76b
miR-15a-5p	Fam78b
miR-15a-5p	Fasn
miR-15a-5p	Fbxl2
miR-15a-5p	Fbxo21
miR-15a-5p	Fbxo27
miR-15a-5p	Fchsd1
miR-15a-5p	Fermt2
miR-15a-5p	Fgd4
miR-15a-5p	Fgf2
miR-15a-5p	Fkrp
miR-15a-5p	Flna
miR-15a-5p	Flot2
miR-15a-5p	Fnbp1
miR-15a-5p	Fnbp1l
miR-15a-5p	Fopnl
miR-15a-5p	Foxk1
miR-15a-5p	Foxred2
miR-15a-5p	Frmpd1
miR-15a-5p	Fsd1
miR-15a-5p	Fstl1
miR-15a-5p	Fut9
miR-15a-5p	Gabpa
miR-15a-5p	Gabra1
miR-15a-5p	Gba2
miR-15a-5p	Git2
miR-15a-5p	Glrp1
miR-15a-5p	Glt25d1
miR-15a-5p	Glud1
miR-15a-5p	Gm16515
miR-15a-5p	Gnal
miR-15a-5p	Gnaq
miR-15a-5p	Gnas
miR-15a-5p	Gne
miR-15a-5p	Gnptab
miR-15a-5p	Golga2
miR-15a-5p	Golim4
miR-15a-5p	Golt1b
miR-15a-5p	Gpr107
miR-15a-5p	Gpr123
miR-15a-5p	Grem2
miR-15a-5p	Grin1
miR-15a-5p	Gtdc1
miR-15a-5p	Gtf3c4
miR-15a-5p	Guf1
miR-15a-5p	Hap1
miR-15a-5p	Heatr3
miR-15a-5p	Heg1
miR-15a-5p	Herc3
miR-15a-5p	Hnrnpa2b1
miR-15a-5p	Hpcal4
miR-15a-5p	Hps3
miR-15a-5p	Hs6st1
miR-15a-5p	Hspa12a
miR-15a-5p	Hus1
miR-15a-5p	Hyou1
miR-15a-5p	Idua
miR-15a-5p	Igf1
miR-15a-5p	Igf1r
miR-15a-5p	Igfbp3
miR-15a-5p	Ikbkg
miR-15a-5p	Il18bp
miR-15a-5p	Irgq
miR-15a-5p	Ist1
miR-15a-5p	Itgav
miR-15a-5p	Itgb8
miR-15a-5p	Itpr1
miR-15a-5p	Kank2
miR-15a-5p	Kbtbd11
miR-15a-5p	Kcna1
miR-15a-5p	Kcnc3
miR-15a-5p	Kcnj10
miR-15a-5p	Kcnj2
miR-15a-5p	Kctd5
miR-15a-5p	Kdm6a
miR-15a-5p	Khnyn
miR-15a-5p	Kif13a
miR-15a-5p	Kif21b
miR-15a-5p	Klc1
miR-15a-5p	Klhl18
miR-15a-5p	Klhl2
miR-15a-5p	Klhl22
miR-15a-5p	Klhl23
miR-15a-5p	Klhl32
miR-15a-5p	Kmt2a
miR-15a-5p	Kmt2c
miR-15a-5p	Kpna1
miR-15a-5p	Kpna3
miR-15a-5p	Kpnb1
miR-15a-5p	Larp4b
miR-15a-5p	Lcor
miR-15a-5p	Lcorl
miR-15a-5p	Lmbrd1
miR-15a-5p	Lnp
miR-15a-5p	Lonrf3
miR-15a-5p	Lpcat2b
miR-15a-5p	Lphn2
miR-15a-5p	Lpin1
miR-15a-5p	Lrig2
miR-15a-5p	Lrp1b
miR-15a-5p	Lzts3
miR-15a-5p	Macf1
miR-15a-5p	Maea
miR-15a-5p	Man2a1
miR-15a-5p	Map1a
miR-15a-5p	Map9
miR-15a-5p	Mapk3
miR-15a-5p	Mapkap1
miR-15a-5p	Mapkapk3
miR-15a-5p	Mark2
miR-15a-5p	Mcf2l
miR-15a-5p	Megf9
miR-15a-5p	Mepce
miR-15a-5p	Mgat3
miR-15a-5p	Mgll
miR-15a-5p	Mlf2
miR-15a-5p	Mllt11
miR-15a-5p	Mmd
miR-15a-5p	Mob2
miR-15a-5p	Mov10
miR-15a-5p	Mpped1
miR-15a-5p	Mtmr4
miR-15a-5p	Mtor
miR-15a-5p	Mtss1l
miR-15a-5p	Myo10
miR-15a-5p	Myo16
miR-15a-5p	Myo5a
miR-15a-5p	N4bp1
miR-15a-5p	Nap1l4
miR-15a-5p	Ncan
miR-15a-5p	Nceh1
miR-15a-5p	Ncl
miR-15a-5p	Ncor1
miR-15a-5p	Ndufa4
miR-15a-5p	Neo1
miR-15a-5p	Neurod1
miR-15a-5p	Nf1
miR-15a-5p	Nfatc1
miR-15a-5p	Nfe2l1
miR-15a-5p	Nfx1
miR-15a-5p	Nipal3
miR-15a-5p	Nptxr
miR-15a-5p	Nr2c2
miR-15a-5p	Nr2f2
miR-15a-5p	Nt5dc3
miR-15a-5p	Ntm
miR-15a-5p	Nup210
miR-15a-5p	Olfm1
miR-15a-5p	Olfm3
miR-15a-5p	Omg
miR-15a-5p	Onecut2
miR-15a-5p	Osbpl8
miR-15a-5p	Ost4
miR-15a-5p	P2ry12
miR-15a-5p	P4hb
miR-15a-5p	Pacsin2
miR-15a-5p	Padi2
miR-15a-5p	Pafah1b1
miR-15a-5p	Paqr8
miR-15a-5p	Pcdhac1
miR-15a-5p	Pcgf3
miR-15a-5p	Pcnx
miR-15a-5p	Peg3
miR-15a-5p	Pfkfb4
miR-15a-5p	Phf14
miR-15a-5p	Phip
miR-15a-5p	Pi4k2a
miR-15a-5p	Pid1
miR-15a-5p	Pik3r1
miR-15a-5p	Pik3r3
miR-15a-5p	Pitpna
miR-15a-5p	Pitpnm2
miR-15a-5p	Plagl1
miR-15a-5p	Pld3
miR-15a-5p	Plk2
miR-15a-5p	Plscr4
miR-15a-5p	Pofut1
miR-15a-5p	Poldip2
miR-15a-5p	Polr2m
miR-15a-5p	Polr3a
miR-15a-5p	Pomk
miR-15a-5p	Ppargc1b
miR-15a-5p	Ppig
miR-15a-5p	Ppp1r12c
miR-15a-5p	Prdm11
miR-15a-5p	Prkar2a
miR-15a-5p	Prmt5
miR-15a-5p	Prr14l
miR-15a-5p	Psme4
miR-15a-5p	Ptprd
miR-15a-5p	Qk
miR-15a-5p	Rab14
miR-15a-5p	Rab34
miR-15a-5p	Rab9b
miR-15a-5p	Rad9b
miR-15a-5p	Raf1
miR-15a-5p	Ralgapb
miR-15a-5p	Rap1gds1
miR-15a-5p	Rars2
miR-15a-5p	Rasgef1b
miR-15a-5p	Rcan2
miR-15a-5p	Rdh13
miR-15a-5p	Reep1
miR-15a-5p	Reep2
miR-15a-5p	Reep4
miR-15a-5p	Rev3l
miR-15a-5p	Rhobtb3
miR-15a-5p	Rictor
miR-15a-5p	Rims3
miR-15a-5p	Rnf111
miR-15a-5p	Rnf168
miR-15a-5p	Rnf214
miR-15a-5p	Rnf24
miR-15a-5p	Rnf4
miR-15a-5p	Rnf40
miR-15a-5p	Rsbn1
miR-15a-5p	Rsrc2
miR-15a-5p	Rtn3
miR-15a-5p	Sacm1l
miR-15a-5p	Scd1
miR-15a-5p	Scn2a1
miR-15a-5p	Scn4b
miR-15a-5p	Scn8a
miR-15a-5p	Sec11a
miR-15a-5p	Sec24a
miR-15a-5p	Sel1l3
miR-15a-5p	Sema3a
miR-15a-5p	Sema3d
miR-15a-5p	Sema6d
miR-15a-5p	Senp2
miR-15a-5p	Septin3
miR-15a-5p	Serinc1
miR-15a-5p	Serinc3
miR-15a-5p	Sh3pxd2b
miR-15a-5p	Shisa6
miR-15a-5p	Shroom4
miR-15a-5p	Sidt1
miR-15a-5p	Ski
miR-15a-5p	Slc11a2
miR-15a-5p	Slc12a2
miR-15a-5p	Slc1a4
miR-15a-5p	Slc24a3
miR-15a-5p	Slc25a22
miR-15a-5p	Slc27a1
miR-15a-5p	Slc2a3
miR-15a-5p	Slc31a1
miR-15a-5p	Slc35a4
miR-15a-5p	Slc35e2
miR-15a-5p	Slc38a2
miR-15a-5p	Slc38a7
miR-15a-5p	Slc39a9
miR-15a-5p	Slc4a8
miR-15a-5p	Slc6a11
miR-15a-5p	Slc7a14
miR-15a-5p	Slc9a5
miR-15a-5p	Smad2
miR-15a-5p	Smad4
miR-15a-5p	Smad7
miR-15a-5p	Smg7
miR-15a-5p	Smyd4
miR-15a-5p	Snx30
miR-15a-5p	Soga1
miR-15a-5p	Sorcs2
miR-15a-5p	Sos1
miR-15a-5p	Sparc
miR-15a-5p	Spire1
miR-15a-5p	Spred1
miR-15a-5p	Sprn
miR-15a-5p	Spryd3
miR-15a-5p	Spsb4
miR-15a-5p	Sptbn2
miR-15a-5p	Sptlc1
miR-15a-5p	Srp14
miR-15a-5p	Srp72
miR-15a-5p	Sstr1
miR-15a-5p	Stam2
miR-15a-5p	Stard4
miR-15a-5p	Stat2
miR-15a-5p	Steap3
miR-15a-5p	Stk35
miR-15a-5p	Stk38
miR-15a-5p	Stk4
miR-15a-5p	Stk40
miR-15a-5p	Strn
miR-15a-5p	Stxbp3a
miR-15a-5p	Sucla2
miR-15a-5p	Sult4a1
miR-15a-5p	Sv2a
miR-15a-5p	Sv2b
miR-15a-5p	Syndig1
miR-15a-5p	Syne3
miR-15a-5p	Synj1
miR-15a-5p	Syt3
miR-15a-5p	Tacc1
miR-15a-5p	Tanc2
miR-15a-5p	Tarsl2
miR-15a-5p	Tbk1
miR-15a-5p	Tenm3
miR-15a-5p	Tgfbr1
miR-15a-5p	Them6
miR-15a-5p	Tifab
miR-15a-5p	Tle4
miR-15a-5p	Tmc7
miR-15a-5p	Tmem109
miR-15a-5p	Tmem164
miR-15a-5p	Tmem178b
miR-15a-5p	Tmem184b
miR-15a-5p	Tmem245
miR-15a-5p	Tmem28
miR-15a-5p	Tmtc2
miR-15a-5p	Tmx4
miR-15a-5p	Tnks
miR-15a-5p	Tnrc6b
miR-15a-5p	Tpcn1
miR-15a-5p	Traf3
miR-15a-5p	Trim2
miR-15a-5p	Trim33
miR-15a-5p	Trim62
miR-15a-5p	Trit1
miR-15a-5p	Trp53inp2
miR-15a-5p	Trrap
miR-15a-5p	Tsc22d1
miR-15a-5p	Tspan7
miR-15a-5p	Tsr2
miR-15a-5p	Ttc14
miR-15a-5p	Ttc3
miR-15a-5p	Tubb5
miR-15a-5p	Tulp4
miR-15a-5p	Txnip
miR-15a-5p	Uba1
miR-15a-5p	Ube2n
miR-15a-5p	Ube2q1
miR-15a-5p	Ube4b
miR-15a-5p	Ubiad1
miR-15a-5p	Ufc1
miR-15a-5p	Usp22
miR-15a-5p	Utrn
miR-15a-5p	Vegfa
miR-15a-5p	Vezt
miR-15a-5p	Vhl
miR-15a-5p	Vps13c
miR-15a-5p	Vps37c
miR-15a-5p	Wasf3
miR-15a-5p	Wdr83
miR-15a-5p	Wdtc1
miR-15a-5p	Wee1
miR-15a-5p	Wnt3a
miR-15a-5p	Yaf2
miR-15a-5p	Yipf6
miR-15a-5p	Ywhae
miR-15a-5p	Ywhag
miR-15a-5p	Zbtb10
miR-15a-5p	Zbtb5
miR-15a-5p	Zcchc24
miR-15a-5p	Zdhhc20
miR-15a-5p	Zer1
miR-15a-5p	Zfp275
miR-15a-5p	Zfp280b
miR-15a-5p	Zfp397
miR-15a-5p	Zfp618
miR-15a-5p	Zfp655
miR-15a-5p	Zfp664
miR-15a-5p	Zfp704
miR-15a-5p	Zfp827
miR-15a-5p	Zfp947
miR-15a-5p	Zkscan1
miR-15a-5p	Zmiz2
miR-15a-5p	Znrf3
miR-15a-5p	Zw10
miR-15a-5p	Zyg11b
miR-27b-3p	Adora2b
miR-27b-3p	Arntl
miR-27b-3p	Cblb
miR-27b-3p	Ccl9
miR-27b-3p	Csnk1e
miR-27b-3p	Ctnnbip1
miR-27b-3p	Cxcl12
miR-27b-3p	Cxcr2
miR-27b-3p	Dtna
miR-27b-3p	Elk1
miR-27b-3p	Epha4
miR-27b-3p	Jph1
miR-27b-3p	Lifr
miR-27b-3p	Lsm6
miR-27b-3p	Mef2c
miR-27b-3p	Mrpl35
miR-27b-3p	Neurod6
miR-27b-3p	Pcdhb5
miR-27b-3p	Pparg
miR-27b-3p	Ranbp17
miR-27b-3p	Ret
miR-27b-3p	Rprd1a
miR-27b-3p	Runx1
miR-27b-3p	Slco5a1
miR-27b-3p	Smad3
miR-27b-3p	Smad4
miR-27b-3p	Smad5
miR-27b-3p	Sox11
miR-27b-3p	Tmem179
miR-27b-3p	Trem1
miR-27b-3p	Ttyh1
miR-27b-3p	Wars2
miR-27b-3p	Zfp329
miR-122-5p	Afp
miR-122-5p	Alas2
miR-122-5p	Aldoa
miR-122-5p	Alpl
miR-122-5p	Apob
miR-122-5p	B2m
miR-122-5p	Bach1
miR-122-5p	Bckdk
miR-122-5p	Bmpr1a
miR-122-5p	Camk2b
miR-122-5p	Ccl2
miR-122-5p	Ccnd1
miR-122-5p	Ccng1
miR-122-5p	Ccrn4l
miR-122-5p	Cd320
miR-122-5p	Cdh12
miR-122-5p	Cers6
miR-122-5p	Chrna1
miR-122-5p	Cpox
miR-122-5p	Cs
miR-122-5p	Csf3r
miR-122-5p	Ctgf
miR-122-5p	Cxcl13
miR-122-5p	Cyp2b13
miR-122-5p	Dbp
miR-122-5p	Ddc
miR-122-5p	E2f1
miR-122-5p	Fech
miR-122-5p	Gde1
miR-122-5p	Ggps1
miR-122-5p	Gpx7
miR-122-5p	Gys1
miR-122-5p	H2-T24
miR-122-5p	Hamp
miR-122-5p	Hba-a1
miR-122-5p	Hfe
miR-122-5p	Hfe2
miR-122-5p	Hist1h1c
miR-122-5p	Hmbs
miR-122-5p	Iffo2
miR-122-5p	Igf2
miR-122-5p	Il1b
miR-122-5p	Irf6
miR-122-5p	Jun
miR-122-5p	Klf6
miR-122-5p	Lass6
miR-122-5p	Marchf5
miR-122-5p	Mir17
miR-122-5p	Mir451
miR-122-5p	Myc
miR-122-5p	Nanog
miR-122-5p	Ndrg3
miR-122-5p	P4ha1
miR-122-5p	Paxip1
miR-122-5p	Per1
miR-122-5p	Pkm
miR-122-5p	Ppox
miR-122-5p	Ppp1r16b
miR-122-5p	Prom1
miR-122-5p	Rbl2
miR-122-5p	Rcan1
miR-122-5p	Rell1
miR-122-5p	Sbk1
miR-122-5p	Sec23ip
miR-122-5p	Sfxn4
miR-122-5p	Sgo2a
miR-122-5p	Sgol2
miR-122-5p	Slc35a4
miR-122-5p	Slc35g1
miR-122-5p	Slc7a1
miR-122-5p	Smad4
miR-122-5p	Smad7
miR-122-5p	Smarcd1
miR-122-5p	Snhg11
miR-122-5p	Socs2
miR-122-5p	Sox4
miR-122-5p	Tfdp2
miR-122-5p	Tfr2
miR-122-5p	Tfrc
miR-122-5p	Tgfbr1
miR-122-5p	Thap1
miR-122-5p	Tmed3
miR-122-5p	Tmem206
miR-122-5p	Tmem50b
miR-122-5p	Urod
miR-122-5p	Uros
miR-122-5p	Xpo7
miR-122-5p	Zfp113
miR-122-5p	Zfp949
miR-192-5p	Arhgap19
miR-192-5p	Grb14
miR-192-5p	H3f3b
miR-192-5p	Hist1h1d
miR-192-5p	Lyrm9
miR-192-5p	Myo9a
miR-192-5p	Nectin4
miR-192-5p	Pvrl4
miR-192-5p	Reep3
miR-192-5p	Zeb2
miR-16-5p	4930444A02Rik
miR-16-5p	Angel1
miR-16-5p	App
miR-16-5p	Arl2
miR-16-5p	Armcx6
miR-16-5p	Bcl11b
miR-16-5p	Bcl2
miR-16-5p	Bcl2l2
miR-16-5p	Bicd1
miR-16-5p	Bri3bp
miR-16-5p	CXCL10
miR-16-5p	Cadm1
miR-16-5p	Ccnd1
miR-16-5p	Ccne1
miR-16-5p	Ccnt2
miR-16-5p	Cd274
miR-16-5p	Cd40
miR-16-5p	Creb5
miR-16-5p	Ddx19b
miR-16-5p	Dhdh
miR-16-5p	Erlin2
miR-16-5p	Fbxo21
miR-16-5p	Fgd4
miR-16-5p	Fgf2
miR-16-5p	Hip1
miR-16-5p	Idua
miR-16-5p	Il6ra
miR-16-5p	Il7r
miR-16-5p	Irgq
miR-16-5p	Itgav
miR-16-5p	Jag1
miR-16-5p	Jun
miR-16-5p	Klc1
miR-16-5p	Lamtor3
miR-16-5p	Lpcat2b
miR-16-5p	Mapkap1
miR-16-5p	Mdm4
miR-16-5p	Ncl
miR-16-5p	Pacsin2
miR-16-5p	Plpp3
miR-16-5p	Pomk
miR-16-5p	Ppap2b
miR-16-5p	Rnf168
miR-16-5p	Slc6a4
miR-16-5p	Sorcs2
miR-16-5p	Spsb4
miR-16-5p	Synrg
miR-16-5p	Tacc1
miR-16-5p	Tifab
miR-16-5p	Tnrc6b
miR-16-5p	Trim2
miR-16-5p	Vegfa
miR-16-5p	Wnt3a
miR-203-3p	A430107P09Rik
miR-203-3p	Alkbh5
miR-203-3p	Bnc2
miR-203-3p	Cav1
miR-203-3p	Ccdc110
miR-203-3p	Ces2g
miR-203-3p	Commd10
miR-203-3p	Cp
miR-203-3p	Cpox
miR-203-3p	Cyld
miR-203-3p	Fgf16
miR-203-3p	Frmd3
miR-203-3p	Gtpbp3
miR-203-3p	Hist2h2be
miR-203-3p	Itga4
miR-203-3p	Katnal1
miR-203-3p	Mapk8
miR-203-3p	Myd88
miR-203-3p	Pcdhb19
miR-203-3p	Prkcb
miR-203-3p	Ptchd4
miR-203-3p	Rbm44
miR-203-3p	Rs1
miR-203-3p	Snora62
miR-203-3p	Srek1
miR-203-3p	Srsf12
miR-203-3p	Stxbp4
miR-203-3p	Thsd7b
miR-203-3p	Tlr4
miR-203-3p	Trav3-3
miR-203-3p	Trp63
miR-203-3p	Ung
miR-203-3p	Uri1
miR-203-3p	ZNF148
miR-203-3p	Zfp281
miR-203-3p	Zfp300
miR-203-3p	Zmiz1
miR-25-3p	Btg2
miR-25-3p	Cd69
miR-25-3p	Chm
miR-25-3p	Cpeb1
miR-25-3p	Fam136a
miR-25-3p	Fbxw7
miR-25-3p	Gm14420
miR-25-3p	Gm5148
miR-25-3p	Il5ra
miR-25-3p	Ncam2
miR-25-3p	Rhbdl3
miR-25-3p	Smurf1
miR-25-3p	Stk10
miR-25-3p	Tagap
miR-25-3p	Tagap1
miR-25-3p	Uba1y
miR-25-3p	Wwp2
miR-25-3p	Xylt2
miR-25-3p	Zfp300
miR-25-3p	Zfp970
miR-25-3p	Zpbp
miR-206-3p	Adar
miR-206-3p	Bdnf
miR-206-3p	Clcn3
miR-206-3p	Cpeb1
miR-206-3p	Eif4e3
miR-206-3p	Fn1
miR-206-3p	Fstl1
miR-206-3p	Fzd7
miR-206-3p	Gja1
miR-206-3p	Hdac4
miR-206-3p	Hhip
miR-206-3p	Hmgb3
miR-206-3p	Id1
miR-206-3p	Id2
miR-206-3p	Id3
miR-206-3p	Igsf5
miR-206-3p	Map4k3
miR-206-3p	Meox2
miR-206-3p	Mmd
miR-206-3p	Mup10
miR-206-3p	Mup11
miR-206-3p	Mup12
miR-206-3p	Mup14
miR-206-3p	Mup17
miR-206-3p	Mup19
miR-206-3p	Nfat5
miR-206-3p	Pax3
miR-206-3p	Pax7
miR-206-3p	Pdcd10
miR-206-3p	Pim1
miR-206-3p	Pola1
miR-206-3p	Ptplad1
miR-206-3p	Rarb
miR-206-3p	Rnf170
miR-206-3p	Sh3bgrl
miR-206-3p	Smarcb1
miR-206-3p	Smarcd2
miR-206-3p	Spry1
miR-206-3p	Tgoln1
miR-206-3p	Timp3
miR-206-3p	Tppp
miR-206-3p	Utrn
miR-106b-5p	Ago4
miR-106b-5p	Bcl2l11
miR-106b-5p	Bmp4
miR-106b-5p	CYBB
miR-106b-5p	Cd28
miR-106b-5p	Egr2
miR-106b-5p	Fam227a
miR-106b-5p	Fgfr1op2
miR-106b-5p	Id1
miR-106b-5p	Il10rb
miR-106b-5p	Kdm2a
miR-106b-5p	Klf9
miR-106b-5p	Larp1
miR-106b-5p	Mapk14
miR-106b-5p	Mctp2
miR-106b-5p	Mef2c
miR-106b-5p	Morf4l1
miR-106b-5p	Nedd4l
miR-106b-5p	Neurl1b
miR-106b-5p	Pcdh10
miR-106b-5p	Pdp2
miR-106b-5p	Ppp1r3b
miR-106b-5p	Ptp4a2
miR-106b-5p	Smad5
miR-106b-5p	St8sia3
miR-106b-5p	Stat3
miR-106b-5p	Timp2
miR-106b-5p	Ubxn2a
miR-106b-5p	Zbtb41
miR-133a-3p	Acer1
miR-133a-3p	Adcy6
miR-133a-3p	Adrb1
miR-133a-3p	Casp9
miR-133a-3p	Ccnd2
miR-133a-3p	Cdc42
miR-133a-3p	Gdf3
miR-133a-3p	Hdac4
miR-133a-3p	Igf1
miR-133a-3p	Igf1r
miR-133a-3p	Kcnmb1
miR-133a-3p	Nelfa
miR-133a-3p	Nfatc4
miR-133a-3p	Pola1
miR-133a-3p	Prdm16
miR-133a-3p	Prkacb
miR-133a-3p	Rapgef3
miR-133a-3p	Rhoa
miR-133a-3p	Runx2
miR-133a-3p	Spry1
miR-133a-3p	Srf
miR-133a-3p	Tnrc6b
miR-133a-3p	Ucp2
miR-133a-3p	Whsc2
miR-133a-3p	Zfp26
miR-133b-3p	Acer1
miR-133b-3p	Ctgf
miR-133b-3p	Foxl2
miR-133b-3p	Foxo1
miR-133b-3p	Gdf3
miR-133b-3p	Pitx3
miR-133b-3p	Ptbp2
miR-133b-3p	Tnrc6b
miR-133b-3p	Zfp26
miR-345-5p	4933427D06Rik
miR-345-5p	Atic
miR-345-5p	Ccdc127
miR-345-5p	Cox10
miR-345-5p	Eaf1
miR-345-5p	Lsm12
miR-345-5p	Ppargc1a
miR-345-5p	Rdh13
miR-345-5p	Trim65
miR-345-5p	Trmt61a
miR-345-5p	Zmiz1
miR-411-5p	Adrbk2
miR-411-5p	Atp8b1
miR-411-5p	Clns1a
miR-411-5p	Gm10318
miR-411-5p	Grk3
miR-411-5p	Lypd1
miR-411-5p	Mrpl35
miR-411-5p	Pappa2
miR-411-5p	Syt7
miR-411-5p	Tecpr2
miR-451a	AW549877
miR-451a	Abhd17b
miR-451a	Acc
miR-451a	Akt3
miR-451a	Ankrd17
miR-451a	Ankrd46
miR-451a	Arnt2
miR-451a	Atf2
miR-451a	Avl9
miR-451a	Cab39
miR-451a	Clstn1
miR-451a	D14Abb1e
miR-451a	Ddx19b
miR-451a	Gdap1
miR-451a	Gjc1
miR-451a	Gm2a
miR-451a	Gnai3
miR-451a	Grin3a
miR-451a	Hey1
miR-451a	Hip1
miR-451a	Ik
miR-451a	Ints10
miR-451a	Irf8
miR-451a	Klhl5
miR-451a	Limch1
miR-451a	Lonrf2
miR-451a	Lphn2
miR-451a	Lsm14a
miR-451a	MIF
miR-451a	Megf9
miR-451a	Myc
miR-451a	Nsmaf
miR-451a	Nucks1
miR-451a	Pom121
miR-451a	Ppm1l
miR-451a	Prkaa1
miR-451a	Rnf103
miR-451a	Scn8a
miR-451a	Setd5
miR-451a	Shank2
miR-451a	Sidt2
miR-451a	Snrk
miR-451a	Sptssa
miR-451a	Syp
miR-451a	Tenm2
miR-451a	Thbd
miR-451a	Thrsp
miR-451a	Trim33
miR-451a	Trpc3
miR-451a	Vezt
miR-451a	Xiap
miR-451a	Ywhaz
miR-451a	Zfp644
miR-140-3p	Cd38
miR-140-3p	Fn1
miR-140-3p	Pou3f3
miR-140-3p	Rap2a
miR-140-3p	Smad2
miR-30a-3p	Tnrc6a

## Sheet: EAE vs Ctrl_up
ID	Target
miR-1195	1200011I18Rik
miR-1195	1200014J11Rik
miR-1195	1810063B07Rik
miR-1195	2010107G23Rik
miR-1195	2310008H09Rik
miR-1195	2310010M20Rik
miR-1195	2810006K23Rik
miR-1195	2810021J22Rik
miR-1195	2810417H13Rik
miR-1195	2810474O19Rik
miR-1195	4933432B09Rik
miR-1195	6030458C11Rik
miR-1195	6330439K17Rik
miR-1195	9330159F19Rik
miR-1195	9930104L06Rik
miR-1195	A130010J15Rik
miR-1195	A230051G13Rik
miR-1195	A4galt
miR-1195	A630055G03Rik
miR-1195	AI597468
miR-1195	Abi2
miR-1195	Acer1
miR-1195	Aco1
miR-1195	Afap1
miR-1195	Ajuba
miR-1195	Akap5
miR-1195	Akap8
miR-1195	Angptl7
miR-1195	Ap3s2
miR-1195	Apod
miR-1195	Aptx
miR-1195	Aqp7
miR-1195	Arhgap19
miR-1195	Arvcf
miR-1195	Atad2
miR-1195	Atf7
miR-1195	B230120H23Rik
miR-1195	Baat1
miR-1195	Bace1
miR-1195	Bach2
miR-1195	Bbs1
miR-1195	Birc5
miR-1195	Bloc1s3
miR-1195	Bpnt1
miR-1195	Brat1
miR-1195	Bysl
miR-1195	C2cd2l
miR-1195	Car8
miR-1195	Car9
miR-1195	Cass4
miR-1195	Cbfa2t2
miR-1195	Cbln3
miR-1195	Ccdc127
miR-1195	Ccdc157
miR-1195	Cd93
miR-1195	Cdc14b
miR-1195	Cdnf
miR-1195	Cdr2l
miR-1195	Cds2
miR-1195	Cep97
miR-1195	Cercam
miR-1195	Cnih4
miR-1195	Commd7
miR-1195	Commd8
miR-1195	Coq3
miR-1195	Cracr2b
miR-1195	Cramp1l
miR-1195	Creb1
miR-1195	Csnk1g1
miR-1195	Cst6
miR-1195	Ctps2
miR-1195	Ctsa
miR-1195	Cwc25
miR-1195	Cyb5d2
miR-1195	Cyld
miR-1195	D14Abb1e
miR-1195	D17H6S53E
miR-1195	D17H6S56E-3
miR-1195	D330012F22Rik
miR-1195	Dars2
miR-1195	Ddhd2
miR-1195	Depdc5
miR-1195	Dhx37
miR-1195	Dll3
miR-1195	Dnase2a
miR-1195	Dph7
miR-1195	Dqx1
miR-1195	Dynll1
miR-1195	Dzank1
miR-1195	Dzip1l
miR-1195	Ebna1bp2
miR-1195	Edaradd
miR-1195	Efcab4a
miR-1195	Efr3b
miR-1195	Eif4g2
miR-1195	Elf1
miR-1195	Elovl7
miR-1195	Eno2
miR-1195	Epb4.2
miR-1195	Epb42
miR-1195	Ercc6
miR-1195	Exosc4
miR-1195	Fadd
miR-1195	Fam118a
miR-1195	Fam161b
miR-1195	Fam198b
miR-1195	Fam208a
miR-1195	Fam227a
miR-1195	Fam96a
miR-1195	Fbxl17
miR-1195	Fbxo43
miR-1195	Fitm2
miR-1195	Fut4
miR-1195	Fzd7
miR-1195	Gaa
miR-1195	Gal3st3
miR-1195	Galntl6
miR-1195	Gata5
miR-1195	Gdf3
miR-1195	Gdpgp1
miR-1195	Gfpt1
miR-1195	Gipc1
miR-1195	Git2
miR-1195	Gje1
miR-1195	Gls
miR-1195	Glt8d1
miR-1195	Gm14137
miR-1195	Gm5113
miR-1195	Gm7616
miR-1195	Gng2
miR-1195	Gngt1
miR-1195	Gnl3l
miR-1195	Gpalpp1
miR-1195	Gpcpd1
miR-1195	Gpr157
miR-1195	Gpr68
miR-1195	Gtpbp3
miR-1195	H2-T24
miR-1195	H2afv
miR-1195	Heatr7a
miR-1195	Helb
miR-1195	Hmgb2
miR-1195	Hnf1a
miR-1195	Hnrnpab
miR-1195	Hnrnpc
miR-1195	Iba57
miR-1195	Ift46
miR-1195	Igfbpl1
miR-1195	Il17rd
miR-1195	Il1rl1
miR-1195	Intu
miR-1195	Iqcg
miR-1195	Irgm2
miR-1195	Isg20l2
miR-1195	Itgb1bp3
miR-1195	Itsn1
miR-1195	Jub
miR-1195	Kbtbd2
miR-1195	Kcnj10
miR-1195	Kcnk6
miR-1195	Kdelc2
miR-1195	Kif15
miR-1195	Kif24
miR-1195	Kl
miR-1195	Knop1
miR-1195	Krt222
miR-1195	Ldlrad2
miR-1195	Lix1
miR-1195	Lpp
miR-1195	Lrp4
miR-1195	Lrrc39
miR-1195	Lrrc58
miR-1195	Lrrn4cl
miR-1195	Luc7l2
miR-1195	Man2a2
miR-1195	Map3k20
miR-1195	Mbd4
miR-1195	Mcart1
miR-1195	Mcc
miR-1195	Mcm5
miR-1195	Mdc1
miR-1195	Med18
miR-1195	Mga
miR-1195	Mllt11
miR-1195	Mmp25
miR-1195	Mrgprb1
miR-1195	Mroh1
miR-1195	Mrpl15
miR-1195	Mrpl17
miR-1195	Mrpl35
miR-1195	Mrpl40
miR-1195	Mzt1
miR-1195	N4bp2l2
miR-1195	Ncan
miR-1195	Ncbp3
miR-1195	Ncl
miR-1195	Nfat5
miR-1195	Nkiras1
miR-1195	Nmrk2
miR-1195	Noc3l
miR-1195	Nploc4
miR-1195	Nrcam
miR-1195	Ntf5
miR-1195	Nucks1
miR-1195	Nxnl1
miR-1195	Olr1
miR-1195	Onecut3
miR-1195	Ooep
miR-1195	Orc4
miR-1195	Osbpl8
miR-1195	Ostf1
miR-1195	P2rx7
miR-1195	P2ry4
miR-1195	Paqr5
miR-1195	Paxip1
miR-1195	Pcdhb13
miR-1195	Pclaf
miR-1195	Pctp
miR-1195	Pde4c
miR-1195	Pdxk
miR-1195	Pex13
miR-1195	Pfas
miR-1195	Pfkl
miR-1195	Pigm
miR-1195	Pigv
miR-1195	Pik3c2b
miR-1195	Pin1
miR-1195	Plekhh1
miR-1195	Plin3
miR-1195	Pnoc
miR-1195	Pnpla3
miR-1195	Polr3gl
miR-1195	Ppfia3
miR-1195	Ppih
miR-1195	Ppm1k
miR-1195	Prdm9
miR-1195	Prpf4
miR-1195	Psmb11
miR-1195	Ptpn2
miR-1195	Rab11b
miR-1195	Rac2
miR-1195	Rad1
miR-1195	Ranbp17
miR-1195	Ranbp3l
miR-1195	Rasal2
miR-1195	Rasl12
miR-1195	Rbak
miR-1195	Rbm11
miR-1195	Rbm34
miR-1195	Rbm41
miR-1195	Rbms2
miR-1195	Rchy1
miR-1195	Rdh13
miR-1195	Rfxank
miR-1195	Rg9mtd2
miR-1195	Riok3
miR-1195	Rmi2
miR-1195	Rnd1
miR-1195	Rpl31
miR-1195	Rps3
miR-1195	Rragd
miR-1195	Rrp1b
miR-1195	Rsad1
miR-1195	Saysd1
miR-1195	Scd4
miR-1195	Scn2b
miR-1195	Sco1
miR-1195	Sec22c
miR-1195	Sema3e
miR-1195	Sema4b
miR-1195	Senp5
miR-1195	Sgk3
miR-1195	Sgms2
miR-1195	Slc12a8
miR-1195	Slc15a1
miR-1195	Slc24a6
miR-1195	Slc25a27
miR-1195	Slc25a51
miR-1195	Slc27a1
miR-1195	Slc28a3
miR-1195	Slc2a4
miR-1195	Slc35d2
miR-1195	Slc35e1
miR-1195	Slc35e2
miR-1195	Slc38a6
miR-1195	Slc39a1
miR-1195	Slc3a2
miR-1195	Slc6a20b
miR-1195	Slc7a14
miR-1195	Slc8b1
miR-1195	Smco1
miR-1195	Smpd4
miR-1195	Smtnl2
miR-1195	Soat1
miR-1195	Sod2
miR-1195	Sox7
miR-1195	Spg21
miR-1195	Spib
miR-1195	Srxn1
miR-1195	Stat1
miR-1195	Stk11ip
miR-1195	Ston2
miR-1195	Strbp
miR-1195	Stxbp5l
miR-1195	Supt7l
miR-1195	Syt15
miR-1195	Tapbp
miR-1195	Tars2
miR-1195	Tbl1xr1
miR-1195	Tbx20
miR-1195	Tcf25
miR-1195	Tcfcp2
miR-1195	Tcof1
miR-1195	Tfcp2
miR-1195	Thap2
miR-1195	Thoc6
miR-1195	Tigd3
miR-1195	Tiprl
miR-1195	Tle2
miR-1195	Tln2
miR-1195	Tmco3
miR-1195	Tmem263
miR-1195	Tmem69
miR-1195	Tmx4
miR-1195	Tnfaip6
miR-1195	Tnfrsf10b
miR-1195	Tnfsf10
miR-1195	Tor1aip2
miR-1195	Tox4
miR-1195	Tpmt
miR-1195	Trim27
miR-1195	Trim36
miR-1195	Trmt10a
miR-1195	Trub1
miR-1195	Tspyl1
miR-1195	Ttc26
miR-1195	Ttc5
miR-1195	Ttyh1
miR-1195	Tubb5
miR-1195	Tyr
miR-1195	Ubac1
miR-1195	Ube2j2
miR-1195	Ube2n
miR-1195	Ube2v2
miR-1195	Uevld
miR-1195	Ufd1
miR-1195	Ufd1l
miR-1195	Usp45
miR-1195	Utp23
miR-1195	Vamp3
miR-1195	Vav1
miR-1195	Vezt
miR-1195	Vsig10
miR-1195	Vwa7
miR-1195	Wdr25
miR-1195	Wdr85
miR-1195	Xpo1
miR-1195	Xpo7
miR-1195	Xrcc2
miR-1195	Zbtb8a
miR-1195	Zc3hav1l
miR-1195	Zdhhc3
miR-1195	Zfp113
miR-1195	Zfp317
miR-1195	Zfp322a
miR-1195	Zfp329
miR-1195	Zfp37
miR-1195	Zfp385c
miR-1195	Zfp422
miR-1195	Zfp446
miR-1195	Zfp459
miR-1195	Zfp558
miR-1195	Zfp697
miR-1195	Zfp780b
miR-1195	Zfp799
miR-1195	Zfp830
miR-1195	Zfp874b
miR-1195	Zfp882
miR-1195	Zfp933
miR-1195	Zmat3
miR-24-3p	0610010F05Rik
miR-24-3p	1200011I18Rik
miR-24-3p	1700025G04Rik
miR-24-3p	1700052N19Rik
miR-24-3p	2510039O18Rik
miR-24-3p	2610008E11Rik
miR-24-3p	2700089E24Rik
miR-24-3p	4930444A02Rik
miR-24-3p	4931428F04Rik
miR-24-3p	4933426M11Rik
miR-24-3p	5730559C18Rik
miR-24-3p	9430020K01Rik
miR-24-3p	AU019823
miR-24-3p	AW549877
miR-24-3p	Abcd1
miR-24-3p	Abcg1
miR-24-3p	Abi2
miR-24-3p	Abl1
miR-24-3p	Abr
miR-24-3p	Acsl4
miR-24-3p	Actr10
miR-24-3p	Acvr1b
miR-24-3p	Adam19
miR-24-3p	Adcy1
miR-24-3p	Adcyap1r1
miR-24-3p	Add3
miR-24-3p	Adpgk
miR-24-3p	Agpat3
miR-24-3p	Als2
miR-24-3p	Ank3
miR-24-3p	Ankrd52
miR-24-3p	Apba1
miR-24-3p	Arhgap26
miR-24-3p	Armc2
miR-24-3p	Arxes2
miR-24-3p	Astn1
miR-24-3p	Atcay
miR-24-3p	Atp1a2
miR-24-3p	Atp2a2
miR-24-3p	Avl9
miR-24-3p	B2m
miR-24-3p	B3gnt5
miR-24-3p	B4galnt2
miR-24-3p	Bahcc1
miR-24-3p	Bbc3
miR-24-3p	Bcl2l11
miR-24-3p	Birc5
miR-24-3p	Bpnt1
miR-24-3p	Bsn
miR-24-3p	Calu
miR-24-3p	Camk2d
miR-24-3p	Camkk1
miR-24-3p	Casc4
miR-24-3p	Casp9
miR-24-3p	Cbfa2t2
miR-24-3p	Cbx1
miR-24-3p	Ccdc55
miR-24-3p	Ccdc85b
miR-24-3p	Ccnt2
miR-24-3p	Ccser2
miR-24-3p	Cd300a
miR-24-3p	Cd93
miR-24-3p	Cds2
miR-24-3p	Celf4
miR-24-3p	Celf5
miR-24-3p	Cep120
miR-24-3p	Cep170
miR-24-3p	Cep95
miR-24-3p	Chl1
miR-24-3p	Chrna1
miR-24-3p	Clcn3
miR-24-3p	Clmn
miR-24-3p	Cmtm6
miR-24-3p	Cnbd2
miR-24-3p	Cnnm3
miR-24-3p	Cnot6
miR-24-3p	Cnst
miR-24-3p	Coa3
miR-24-3p	Cog3
miR-24-3p	Col4a1
miR-24-3p	Commd7
miR-24-3p	Cplx2
miR-24-3p	Crhr1
miR-24-3p	Crtc1
miR-24-3p	Csnk1a1
miR-24-3p	Csnk1g1
miR-24-3p	Ctnnbip1
miR-24-3p	Cyld
miR-24-3p	D14Abb1e
miR-24-3p	Dcaf8
miR-24-3p	Dpagt1
miR-24-3p	Dph7
miR-24-3p	Dpp6
miR-24-3p	Drd1a
miR-24-3p	Dtna
miR-24-3p	Ece1
miR-24-3p	Eif4g2
miR-24-3p	Emc10
miR-24-3p	Eno2
miR-24-3p	Entpd6
miR-24-3p	Epb4.1l1
miR-24-3p	Epn1
miR-24-3p	Ept1
miR-24-3p	Esyt2
miR-24-3p	Exoc6b
miR-24-3p	Extl2
miR-24-3p	Fam115a
miR-24-3p	Fam117b
miR-24-3p	Fam131a
miR-24-3p	Fam134c
miR-24-3p	Fam161b
miR-24-3p	Fam168b
miR-24-3p	Fam76b
miR-24-3p	Fat1
miR-24-3p	Fbxl20
miR-24-3p	Fgfr1
miR-24-3p	Fkbp1b
miR-24-3p	Flna
miR-24-3p	Foxn3
miR-24-3p	Frem3
miR-24-3p	Fut9
miR-24-3p	Gabpb2
miR-24-3p	Gabrb2
miR-24-3p	Gal3st3
miR-24-3p	Gap43
miR-24-3p	Gas2l3
miR-24-3p	Gatsl2
miR-24-3p	Gba2
miR-24-3p	Ggps1
miR-24-3p	Ggta1
miR-24-3p	Gm16532
miR-24-3p	Gm5113
miR-24-3p	Gna14
miR-24-3p	Gnal
miR-24-3p	Gnaq
miR-24-3p	Gnb5
miR-24-3p	Gpalpp1
miR-24-3p	Gpr37l1
miR-24-3p	Gpr88
miR-24-3p	Gprasp1
miR-24-3p	Gpt2
miR-24-3p	Gria3
miR-24-3p	Grin1
miR-24-3p	Grina
miR-24-3p	H2-T24
miR-24-3p	H2afx
miR-24-3p	Has3
miR-24-3p	Hbegf
miR-24-3p	Hdgfrp3
miR-24-3p	Hiat1
miR-24-3p	Hic2
miR-24-3p	Hmox1
miR-24-3p	Hnf1a
miR-24-3p	Homez
miR-24-3p	Hprt
miR-24-3p	Htr5a
miR-24-3p	Ifnar1
miR-24-3p	Igf2
miR-24-3p	Igfbp5
miR-24-3p	Ikbkg
miR-24-3p	Il6st
miR-24-3p	Itsn1
miR-24-3p	Jph2
miR-24-3p	Kansl3
miR-24-3p	Kcnc3
miR-24-3p	Kcnj2
miR-24-3p	Kcnj3
miR-24-3p	Kcnk6
miR-24-3p	Kdm4c
miR-24-3p	Kdm5b
miR-24-3p	Kif21b
miR-24-3p	Kif3b
miR-24-3p	Kifap3
miR-24-3p	Kitl
miR-24-3p	Klc2
miR-24-3p	Klf6
miR-24-3p	Klhdc9
miR-24-3p	Klhl24
miR-24-3p	L1cam
miR-24-3p	Lbh
miR-24-3p	Ldb2
miR-24-3p	Ldha
miR-24-3p	Letmd1
miR-24-3p	Lims1
miR-24-3p	Lipa
miR-24-3p	Lmbr1
miR-24-3p	Lmtk2
miR-24-3p	Lrch1
miR-24-3p	Lrrc3
miR-24-3p	Lrrc39
miR-24-3p	Lrrc58
miR-24-3p	Lrtm2
miR-24-3p	Lsamp
miR-24-3p	Ly6g6d
miR-24-3p	MAPK7
miR-24-3p	Macf1
miR-24-3p	Mak16
miR-24-3p	Man1b1
miR-24-3p	Marchf5
miR-24-3p	Mbd6
miR-24-3p	Mcm2
miR-24-3p	Mdh1
miR-24-3p	Mdk
miR-24-3p	Med10
miR-24-3p	Mef2c
miR-24-3p	Mllt11
miR-24-3p	Mmp24
miR-24-3p	Mrpl35
miR-24-3p	Myh10
miR-24-3p	Mylip
miR-24-3p	Myog
miR-24-3p	N28178
miR-24-3p	Naa40
miR-24-3p	Nacc2
miR-24-3p	Nat8l
miR-24-3p	Ncl
miR-24-3p	Ndfip1
miR-24-3p	Ndrg3
miR-24-3p	Nedd4
miR-24-3p	Negr1
miR-24-3p	Neu3
miR-24-3p	Neurod1
miR-24-3p	Nf1
miR-24-3p	Nfat5
miR-24-3p	Nfia
miR-24-3p	Nfix
miR-24-3p	Nme7
miR-24-3p	Nr2c2
miR-24-3p	Nrgn
miR-24-3p	Nrp2
miR-24-3p	Nrxn3
miR-24-3p	Nsd1
miR-24-3p	Nsrp1
miR-24-3p	Nucks1
miR-24-3p	Nup210
miR-24-3p	Ogt
miR-24-3p	Os9
miR-24-3p	Oxt
miR-24-3p	Padi2
miR-24-3p	Pak7
miR-24-3p	Pclo
miR-24-3p	Pcsk1n
miR-24-3p	Pde1a
miR-24-3p	Pgrmc2
miR-24-3p	Pianp
miR-24-3p	Pign
miR-24-3p	Pigv
miR-24-3p	Pknox2
miR-24-3p	Plch1
miR-24-3p	Plec
miR-24-3p	Plod2
miR-24-3p	Plxna2
miR-24-3p	Pml
miR-24-3p	Pnoc
miR-24-3p	Pogz
miR-24-3p	Polr1e
miR-24-3p	Pomk
miR-24-3p	Pou5f1
miR-24-3p	Ppm1k
miR-24-3p	Preb
miR-24-3p	Psmb11
miR-24-3p	Rab31
miR-24-3p	Rab3d
miR-24-3p	Rab3gap1
miR-24-3p	Rab43
miR-24-3p	Rasal1
miR-24-3p	Reep1
miR-24-3p	Reep2
miR-24-3p	Rhbdl1
miR-24-3p	Rictor
miR-24-3p	Rnf138
miR-24-3p	Rnf170
miR-24-3p	Rnf24
miR-24-3p	Rpl12
miR-24-3p	Rps6kl1
miR-24-3p	Rragc
miR-24-3p	Rtn1
miR-24-3p	Sacs
miR-24-3p	Saysd1
miR-24-3p	Scd2
miR-24-3p	Scn2a1
miR-24-3p	Scrt2
miR-24-3p	Sec23ip
miR-24-3p	Sema4a
miR-24-3p	Sema4g
miR-24-3p	Setd7
miR-24-3p	Sez6
miR-24-3p	Sfxn4
miR-24-3p	Sfxn5
miR-24-3p	Sgo2a
miR-24-3p	Sgol2
miR-24-3p	Sh3d19
miR-24-3p	Shisa6
miR-24-3p	Ska3
miR-24-3p	Skida1
miR-24-3p	Slc12a6
miR-24-3p	Slc15a4
miR-24-3p	Slc18a2
miR-24-3p	Slc22a23
miR-24-3p	Slc25a12
miR-24-3p	Slc25a25
miR-24-3p	Slc30a10
miR-24-3p	Slc35d2
miR-24-3p	Slc35e2
miR-24-3p	Slc4a8
miR-24-3p	Slc7a1
miR-24-3p	Slitrk5
miR-24-3p	Smad3
miR-24-3p	Smad4
miR-24-3p	Smad5
miR-24-3p	Smim17
miR-24-3p	Snap47
miR-24-3p	Snap91
miR-24-3p	Snhg11
miR-24-3p	Snx27
miR-24-3p	Soat1
miR-24-3p	Sp1
miR-24-3p	Sp8
miR-24-3p	Sparc
miR-24-3p	Spsb4
miR-24-3p	Sptbn2
miR-24-3p	Srgap2
miR-24-3p	Sri
miR-24-3p	Srsf1
miR-24-3p	Srsf11
miR-24-3p	Srxn1
miR-24-3p	Ssfa2
miR-24-3p	St8sia2
miR-24-3p	Stk38
miR-24-3p	Sumf2
miR-24-3p	Syp
miR-24-3p	Syt1
miR-24-3p	Syt2
miR-24-3p	T2
miR-24-3p	Tcf7
miR-24-3p	Tmco3
miR-24-3p	Tmed7
miR-24-3p	Tmem135
miR-24-3p	Tmem206
miR-24-3p	Tmem69
miR-24-3p	Tmem87b
miR-24-3p	Tmem88b
miR-24-3p	Tnfsf10
miR-24-3p	Tnks
miR-24-3p	Tpmt
miR-24-3p	Tppp
miR-24-3p	Tpst1
miR-24-3p	Trappc4
miR-24-3p	Trib3
miR-24-3p	Trip10
miR-24-3p	Trmt10a
miR-24-3p	Tspyl4
miR-24-3p	Ttc3
miR-24-3p	Ttyh3
miR-24-3p	Txnl1
miR-24-3p	Tyr
miR-24-3p	Ubn1
miR-24-3p	Ubr4
miR-24-3p	Ugcg
miR-24-3p	Unc5b
miR-24-3p	Usp40
miR-24-3p	VSIVgp5
miR-24-3p	Vav1
miR-24-3p	Vhl
miR-24-3p	Wdr13
miR-24-3p	Wdr59
miR-24-3p	Wdr85
miR-24-3p	Xpo7
miR-24-3p	Xpr1
miR-24-3p	Xxylt1
miR-24-3p	Zcchc24
miR-24-3p	Zfp113
miR-24-3p	Zfp395
miR-24-3p	Zfp397
miR-24-3p	Zfp605
miR-24-3p	Zfp664
miR-24-3p	Zfp697
miR-24-3p	Zfp704
miR-24-3p	Zfp799
miR-24-3p	Zfp933
miR-24-3p	Zhx3
miR-24-3p	Zmat3
miR-24-3p	Zmym3
miR-24-3p	Zxdc
miR-150-5p	0610010B08Rik
miR-150-5p	A830018L16Rik
miR-150-5p	AY074887
miR-150-5p	Abl2
miR-150-5p	Acat1
miR-150-5p	Adarb1
miR-150-5p	Akt1
miR-150-5p	Angel2
miR-150-5p	Arhgap23
miR-150-5p	Asxl2
miR-150-5p	Bicd2
miR-150-5p	Btc
miR-150-5p	Btrc
miR-150-5p	C030039L03Rik
miR-150-5p	Camk4
miR-150-5p	Car5b
miR-150-5p	Cbl
miR-150-5p	Cd300a
miR-150-5p	Cdc14b
miR-150-5p	Cds2
miR-150-5p	Chek2
miR-150-5p	Chic1
miR-150-5p	Chrnb4
miR-150-5p	Cish
miR-150-5p	Cntn2
miR-150-5p	Col4a5
miR-150-5p	Cxcl11
miR-150-5p	Cxcr4
miR-150-5p	Cycs
miR-150-5p	Depdc5
miR-150-5p	Diap2
miR-150-5p	Diaph2
miR-150-5p	Dixdc1
miR-150-5p	Dkc1
miR-150-5p	Egr2
miR-150-5p	Eif4g2
miR-150-5p	Elf1
miR-150-5p	Elk1
miR-150-5p	Emc8
miR-150-5p	Ercc4
miR-150-5p	F2r
miR-150-5p	Fbxl3
miR-150-5p	Gabpb2
miR-150-5p	Gad2
miR-150-5p	Glyctk
miR-150-5p	Gm14325
miR-150-5p	Gm14326
miR-150-5p	Gm14420
miR-150-5p	Gm14430
miR-150-5p	Gm14434
miR-150-5p	Gm14436
miR-150-5p	Gm2026
miR-150-5p	Gpr12
miR-150-5p	Grap
miR-150-5p	Grm1
miR-150-5p	H2-T3
miR-150-5p	H2afv
miR-150-5p	Heatr6
miR-150-5p	Hyal1
miR-150-5p	Ifngr2
miR-150-5p	Ing5
miR-150-5p	Kcnk6
miR-150-5p	Kcnn1
miR-150-5p	Kif5b
miR-150-5p	Lrp2bp
miR-150-5p	Magt1
miR-150-5p	Map3k12
miR-150-5p	Mau2
miR-150-5p	Mc1r
miR-150-5p	Mettl21e
miR-150-5p	Mlh3
miR-150-5p	Mob4
miR-150-5p	Mpp7
miR-150-5p	Mpv17
miR-150-5p	Mrpl19
miR-150-5p	Myb
miR-150-5p	Myd88
miR-150-5p	Nav1
miR-150-5p	Nfic
miR-150-5p	Nol10
miR-150-5p	Notch4
miR-150-5p	Npy1r
miR-150-5p	Ogdh
miR-150-5p	Pbxip1
miR-150-5p	Pdgfb
miR-150-5p	Pik3c2a
miR-150-5p	Pkd2
miR-150-5p	Pla2g2d
miR-150-5p	Ppargc1a
miR-150-5p	Ppp2r3d
miR-150-5p	Prdm16
miR-150-5p	Pwwp2a
miR-150-5p	Rab27b
miR-150-5p	Rabif
miR-150-5p	Rgs8
miR-150-5p	Rhag
miR-150-5p	Ripk2
miR-150-5p	Rprd1a
miR-150-5p	Sdad1
miR-150-5p	Slc25a39
miR-150-5p	Slc6a2
miR-150-5p	Sorcs3
miR-150-5p	Srf
miR-150-5p	Ssr1
miR-150-5p	Stxbp4
miR-150-5p	Tet1
miR-150-5p	Tmem245
miR-150-5p	Tmem38b
miR-150-5p	Tmlhe
miR-150-5p	Tns4
miR-150-5p	Tprkb
miR-150-5p	Unc5b
miR-150-5p	Usp45
miR-150-5p	Vegfa
miR-150-5p	Ybey
miR-150-5p	Zfp36l1
miR-150-5p	Zfp488
miR-150-5p	Zfp568
miR-150-5p	Zfp607b
miR-150-5p	Zfp811
miR-150-5p	Zfp866
miR-150-5p	Zfp882
miR-150-5p	Zfp970
miR-150-5p	Zfyve27
miR-10a-5p	2010315B03Rik
miR-10a-5p	2810006K23Rik
miR-10a-5p	2810474O19Rik
miR-10a-5p	4930519G04Rik
miR-10a-5p	6030458C11Rik
miR-10a-5p	9330159F19Rik
miR-10a-5p	AI597468
miR-10a-5p	Acer1
miR-10a-5p	Aco1
miR-10a-5p	Adra2b
miR-10a-5p	Agl
miR-10a-5p	Ajuba
miR-10a-5p	Akap8
miR-10a-5p	Aqp7
miR-10a-5p	Arhgap19
miR-10a-5p	B4galnt2
miR-10a-5p	Bach2
miR-10a-5p	Bcl2l11
miR-10a-5p	Bloc1s3
miR-10a-5p	Bpnt1
miR-10a-5p	C5ar2
miR-10a-5p	Car8
miR-10a-5p	Car9
miR-10a-5p	Cbfa2t2
miR-10a-5p	Cbln3
miR-10a-5p	Ccdc127
miR-10a-5p	Ccl9
miR-10a-5p	Cd93
miR-10a-5p	Cdk7
miR-10a-5p	Cdk8
miR-10a-5p	Cenpl
miR-10a-5p	Cep97
miR-10a-5p	Cercam
miR-10a-5p	Cflar
miR-10a-5p	Cmklr1
miR-10a-5p	Cracr2b
miR-10a-5p	Crkl
miR-10a-5p	Csrnp3
miR-10a-5p	Cts8
miR-10a-5p	Cyb5d2
miR-10a-5p	Cybrd1
miR-10a-5p	D14Abb1e
miR-10a-5p	Dars2
miR-10a-5p	Dclre1c
miR-10a-5p	Ddhd2
miR-10a-5p	Ddx19b
miR-10a-5p	Decr2
miR-10a-5p	Dhrs7b
miR-10a-5p	Dhx37
miR-10a-5p	Disp3
miR-10a-5p	Dnajc1
miR-10a-5p	Dnase2a
miR-10a-5p	Dqx1
miR-10a-5p	Dusp3
miR-10a-5p	E130311K13Rik
miR-10a-5p	Ecm2
miR-10a-5p	Efcab4a
miR-10a-5p	Efr3b
miR-10a-5p	Elmo2
miR-10a-5p	Eno2
miR-10a-5p	Epb4.2
miR-10a-5p	Epb42
miR-10a-5p	Ercc6
miR-10a-5p	Exosc4
miR-10a-5p	Fadd
miR-10a-5p	Fam118a
miR-10a-5p	Fam208a
miR-10a-5p	Fam219b
miR-10a-5p	Fam227a
miR-10a-5p	Fam65b
miR-10a-5p	Fnip2
miR-10a-5p	Foxl1
miR-10a-5p	Gaa
miR-10a-5p	Gal3st3
miR-10a-5p	Gdpgp1
miR-10a-5p	Gfpt1
miR-10a-5p	Gjc3
miR-10a-5p	Gls
miR-10a-5p	Gm4925
miR-10a-5p	Gmeb1
miR-10a-5p	Gng2
miR-10a-5p	Gnl3l
miR-10a-5p	Gpr68
miR-10a-5p	Hapln4
miR-10a-5p	Hdac4
miR-10a-5p	Hist1h2ac
miR-10a-5p	Hook3
miR-10a-5p	Iffo2
miR-10a-5p	Ifnar1
miR-10a-5p	Il1rl1
miR-10a-5p	Irak2
miR-10a-5p	Isg20l2
miR-10a-5p	Iws1
miR-10a-5p	Kcnk6
miR-10a-5p	Kdelc2
miR-10a-5p	Kif24
miR-10a-5p	Kif3a
miR-10a-5p	Klf4
miR-10a-5p	Klhl41
miR-10a-5p	Knop1
miR-10a-5p	Lats1
miR-10a-5p	Lpp
miR-10a-5p	Lrrc58
miR-10a-5p	Lrrn4cl
miR-10a-5p	Lyrm9
miR-10a-5p	Man2a2
miR-10a-5p	Map2k6
miR-10a-5p	Mar-02
miR-10a-5p	Marchf2
miR-10a-5p	Mbd4
miR-10a-5p	Mboat1
miR-10a-5p	Mcc
miR-10a-5p	Mcm5
miR-10a-5p	Mdc1
miR-10a-5p	Mdga2
miR-10a-5p	Med18
miR-10a-5p	Mfap1a
miR-10a-5p	Mfn1
miR-10a-5p	Mfsd11
miR-10a-5p	Mga
miR-10a-5p	Mkl2
miR-10a-5p	Mmachc
miR-10a-5p	Mmp25
miR-10a-5p	Mroh1
miR-10a-5p	Mrpl35
miR-10a-5p	Mtf1
miR-10a-5p	Mzt1
miR-10a-5p	Ncan
miR-10a-5p	Nfat5
miR-10a-5p	Nip7
miR-10a-5p	Nkiras1
miR-10a-5p	Nosip
miR-10a-5p	Nrcam
miR-10a-5p	Nsl1
miR-10a-5p	Nufip2
miR-10a-5p	Ocln
miR-10a-5p	Ogfod1
miR-10a-5p	Ooep
miR-10a-5p	Osbpl8
miR-10a-5p	Oscp1
miR-10a-5p	P2ry4
miR-10a-5p	Pafah1b2
miR-10a-5p	Parp11
miR-10a-5p	Paxip1
miR-10a-5p	Pde4c
miR-10a-5p	Pex13
miR-10a-5p	Pgpep1
miR-10a-5p	Plek
miR-10a-5p	Pnpla3
miR-10a-5p	Polr1b
miR-10a-5p	Ppara
miR-10a-5p	Ppih
miR-10a-5p	Ppm1k
miR-10a-5p	Prdx1
miR-10a-5p	Prf1
miR-10a-5p	Psmb11
miR-10a-5p	Ptchd2
miR-10a-5p	Ptk6
miR-10a-5p	Ptpn2
miR-10a-5p	Pycr1
miR-10a-5p	Rab11b
miR-10a-5p	Rab11fip5
miR-10a-5p	Rac2
miR-10a-5p	Rad1
miR-10a-5p	Ramp1
miR-10a-5p	Ranbp3l
miR-10a-5p	Rbak
miR-10a-5p	Rbm11
miR-10a-5p	Rbm34
miR-10a-5p	Rbm8a
miR-10a-5p	Rfxank
miR-10a-5p	Rhbdl3
miR-10a-5p	Rho
miR-10a-5p	Ripor2
miR-10a-5p	Rmi2
miR-10a-5p	Rnd1
miR-10a-5p	Samd8
miR-10a-5p	Sc5d
miR-10a-5p	Senp5
miR-10a-5p	Sgms2
miR-10a-5p	Shroom1
miR-10a-5p	Siglece
miR-10a-5p	Slc15a1
miR-10a-5p	Slc24a6
miR-10a-5p	Slc25a42
miR-10a-5p	Slc2a4
miR-10a-5p	Slc35e1
miR-10a-5p	Slc35e2
miR-10a-5p	Slc6a20b
miR-10a-5p	Slc8b1
miR-10a-5p	Smad9
miR-10a-5p	Smco1
miR-10a-5p	Smtnl2
miR-10a-5p	Sox7
miR-10a-5p	Spib
miR-10a-5p	Stam
miR-10a-5p	Stom
miR-10a-5p	Ston2
miR-10a-5p	Suv39h2
miR-10a-5p	Syt15
miR-10a-5p	Tbc1d24
miR-10a-5p	Tbl1xr1
miR-10a-5p	Tcf25
miR-10a-5p	Tex9
miR-10a-5p	Tfam
miR-10a-5p	Tigd3
miR-10a-5p	Timmdc1
miR-10a-5p	Tmem263
miR-10a-5p	Tnfrsf10b
miR-10a-5p	Tox4
miR-10a-5p	Tpgs2
miR-10a-5p	Trim27
miR-10a-5p	Trmt10a
miR-10a-5p	Tstd2
miR-10a-5p	Ttc23
miR-10a-5p	Ttc26
miR-10a-5p	Ttyh1
miR-10a-5p	Tube1
miR-10a-5p	Ube2j2
miR-10a-5p	Ube2v2
miR-10a-5p	Usp45
miR-10a-5p	Utp15
miR-10a-5p	Vamp3
miR-10a-5p	Vsig10
miR-10a-5p	Wipf2
miR-10a-5p	Xkrx
miR-10a-5p	Xrcc2
miR-10a-5p	Zbtb44
miR-10a-5p	Zbtb6
miR-10a-5p	Zbtb8a
miR-10a-5p	Zbtb8b
miR-10a-5p	Zdhhc3
miR-10a-5p	Zfp113
miR-10a-5p	Zfp317
miR-10a-5p	Zfp345
miR-10a-5p	Zfp354a
miR-10a-5p	Zfp446
miR-10a-5p	Zfp780b
miR-10a-5p	Zfp799
miR-10a-5p	Zmat3
miR-10a-5p	Zyg11b
miR-155-5p	3110047P20Rik
miR-155-5p	Abhd16a
miR-155-5p	Agtrap
miR-155-5p	Aicda
miR-155-5p	Akt1
miR-155-5p	Arid4a
miR-155-5p	Arntl
miR-155-5p	Bach1
miR-155-5p	Brwd1
miR-155-5p	Camta1
miR-155-5p	Ccnh
miR-155-5p	Cd209a
miR-155-5p	Cebpb
miR-155-5p	Chrna2
miR-155-5p	Cldn1
miR-155-5p	Cpd
miR-155-5p	Csnk1a1
miR-155-5p	Csnk1g2
miR-155-5p	Cyp7b1
miR-155-5p	D19Wsu162e
miR-155-5p	Enpp1
miR-155-5p	Ets1
miR-155-5p	Etv3
miR-155-5p	F13a1
miR-155-5p	Fadd
miR-155-5p	Fam105a
miR-155-5p	Fgf7
miR-155-5p	Fos
miR-155-5p	Glul
miR-155-5p	Gpr65
miR-155-5p	Gsk3b
miR-155-5p	Hbp1
miR-155-5p	Hdac4
miR-155-5p	Ikbke
miR-155-5p	Il6ra
miR-155-5p	Inadl
miR-155-5p	Inpp5d
miR-155-5p	Isoc1
miR-155-5p	Jarid2
miR-155-5p	Jhdm1d
miR-155-5p	Kras
miR-155-5p	Lcor
miR-155-5p	Lpin1
miR-155-5p	Maf
miR-155-5p	Mafb
miR-155-5p	Mapk1
miR-155-5p	Mef2a
miR-155-5p	Mfsd6
miR-155-5p	Mier3
miR-155-5p	Mr1
miR-155-5p	Msi2
miR-155-5p	Myb
miR-155-5p	Nr1h3
miR-155-5p	Nwd2
miR-155-5p	Opa1
miR-155-5p	Osr1
miR-155-5p	Pea15a
miR-155-5p	Pias3
miR-155-5p	Pmaip1
miR-155-5p	Prkar1b
miR-155-5p	Ptprj
miR-155-5p	Rcbtb2
miR-155-5p	Rheb
miR-155-5p	Rhoa
miR-155-5p	Rhod
miR-155-5p	Rictor
miR-155-5p	Ripk1
miR-155-5p	Rnf6
miR-155-5p	Rora
miR-155-5p	S1pr1
miR-155-5p	Sdcbp
miR-155-5p	Sfpi1
miR-155-5p	Sgk3
miR-155-5p	Ski
miR-155-5p	Tab2
miR-155-5p	Tcf7l2
miR-155-5p	Tle4
miR-155-5p	Trp53inp1
miR-155-5p	Tspan14
miR-155-5p	Wbp1l
miR-155-5p	Zfp236
miR-155-5p	Zfp322a
miR-155-5p	Zfp652
miR-155-5p	Znrf3
miR-301b-3p	1600012H06Rik
miR-301b-3p	4930506M07Rik
miR-301b-3p	5730455P16Rik
miR-301b-3p	6030458C11Rik
miR-301b-3p	AU040320
miR-301b-3p	Abca1
miR-301b-3p	Abl2
miR-301b-3p	Acbd5
miR-301b-3p	Acvr1
miR-301b-3p	Adam10
miR-301b-3p	Adam19
miR-301b-3p	Adam22
miR-301b-3p	Adamts8
miR-301b-3p	Adarb1
miR-301b-3p	Adcyap1r1
miR-301b-3p	Adh5
miR-301b-3p	Adpgk
miR-301b-3p	Aff4
miR-301b-3p	Agfg1
miR-301b-3p	Aldh3a2
miR-301b-3p	Ankra2
miR-301b-3p	Ankrd26
miR-301b-3p	Ankrd52
miR-301b-3p	Antxr1
miR-301b-3p	Ap1m1
miR-301b-3p	Apcdd1
miR-301b-3p	Aplp2
miR-301b-3p	Arap2
miR-301b-3p	Arel1
miR-301b-3p	Arhgap21
miR-301b-3p	Arhgap24
miR-301b-3p	Arhgap29
miR-301b-3p	Arl6ip1
miR-301b-3p	Arpc4
miR-301b-3p	Arrdc3
miR-301b-3p	Arxes2
miR-301b-3p	Asic2
miR-301b-3p	Aspscr1
miR-301b-3p	Asxl3
miR-301b-3p	Atf2
miR-301b-3p	Atp2a2
miR-301b-3p	Atp2b2
miR-301b-3p	Atp6v1h
miR-301b-3p	Atrn
miR-301b-3p	Auh
miR-301b-3p	B3galnt1
miR-301b-3p	B3galt2
miR-301b-3p	B4galt6
miR-301b-3p	BC003331
miR-301b-3p	BC005537
miR-301b-3p	Brms1l
miR-301b-3p	Btbd7
miR-301b-3p	C1galt1
miR-301b-3p	Cacna2d1
miR-301b-3p	Cald1
miR-301b-3p	Camk2n1
miR-301b-3p	Car12
miR-301b-3p	Cav1
miR-301b-3p	Cblb
miR-301b-3p	Ccdc88a
miR-301b-3p	Cd81
miR-301b-3p	Cdc42
miR-301b-3p	Cdc42bpa
miR-301b-3p	Cds1
miR-301b-3p	Cds2
miR-301b-3p	Cep112
miR-301b-3p	Cep120
miR-301b-3p	Chrna7
miR-301b-3p	Chst1
miR-301b-3p	Cln6
miR-301b-3p	Cltc
miR-301b-3p	Clu
miR-301b-3p	Cmtm3
miR-301b-3p	Cmtm6
miR-301b-3p	Cnot10
miR-301b-3p	Cnr1
miR-301b-3p	Cntn3
miR-301b-3p	Cox5b
miR-301b-3p	Cpeb4
miR-301b-3p	Csmd1
miR-301b-3p	Csrnp2
miR-301b-3p	Ctso
miR-301b-3p	Cttnbp2nl
miR-301b-3p	Cxcl14
miR-301b-3p	Cyb5d2
miR-301b-3p	Cyp46a1
miR-301b-3p	Cyp4x1
miR-301b-3p	D130043K22Rik
miR-301b-3p	D430041D05Rik
miR-301b-3p	D4Wsu53e
miR-301b-3p	Dcaf12l1
miR-301b-3p	Dcbld2
miR-301b-3p	Dcun1d2
miR-301b-3p	Dirc2
miR-301b-3p	Dnajc9
miR-301b-3p	Dph3
miR-301b-3p	Dpp6
miR-301b-3p	Dpysl2
miR-301b-3p	Drd1a
miR-301b-3p	Dsel
miR-301b-3p	Dynll2
miR-301b-3p	Ednrb
miR-301b-3p	Eno2
miR-301b-3p	Enpp4
miR-301b-3p	Enpp5
miR-301b-3p	Eogt
miR-301b-3p	Epc2
miR-301b-3p	Epdr1
miR-301b-3p	Errfi1
miR-301b-3p	Esyt2
miR-301b-3p	Etnk1
miR-301b-3p	Etv5
miR-301b-3p	Ezh1
miR-301b-3p	Fam117b
miR-301b-3p	Fam173b
miR-301b-3p	Fam175b
miR-301b-3p	Fam179b
miR-301b-3p	Fam184a
miR-301b-3p	Fam63b
miR-301b-3p	Fat3
miR-301b-3p	Fbxw5
miR-301b-3p	Fcho2
miR-301b-3p	Fermt2
miR-301b-3p	Fgfr1op2
miR-301b-3p	Ficd
miR-301b-3p	Fkbp1b
miR-301b-3p	Fnbp1
miR-301b-3p	Foxo3
miR-301b-3p	Frmd4a
miR-301b-3p	Frmpd4
miR-301b-3p	Fstl5
miR-301b-3p	Fyn
miR-301b-3p	Fzd6
miR-301b-3p	Gabbr2
miR-301b-3p	Gadd45a
miR-301b-3p	Galc
miR-301b-3p	Gfra2
miR-301b-3p	Gid4
miR-301b-3p	Glrx5
miR-301b-3p	Gm11492
miR-301b-3p	Gm6792
miR-301b-3p	Gng12
miR-301b-3p	Golt1b
miR-301b-3p	Gpcpd1
miR-301b-3p	Gpr158
miR-301b-3p	Gramd1a
miR-301b-3p	Grb10
miR-301b-3p	Grem2
miR-301b-3p	Gria4
miR-301b-3p	Grin2b
miR-301b-3p	Grin3a
miR-301b-3p	Gtdc2
miR-301b-3p	Gtf2i
miR-301b-3p	Haus6
miR-301b-3p	Hdac8
miR-301b-3p	Hecw2
miR-301b-3p	Heg1
miR-301b-3p	Hlf
miR-301b-3p	Hmgcll1
miR-301b-3p	Homez
miR-301b-3p	Hpca
miR-301b-3p	Hprt
miR-301b-3p	Hspa12a
miR-301b-3p	Htr5a
miR-301b-3p	Il6st
miR-301b-3p	Incenp
miR-301b-3p	Ing2
miR-301b-3p	Inhbb
miR-301b-3p	Inpp5e
miR-301b-3p	Iqgap2
miR-301b-3p	Itm2b
miR-301b-3p	Jmy
miR-301b-3p	Jtb
miR-301b-3p	Kcna1
miR-301b-3p	Kcnt2
miR-301b-3p	Kdm2a
miR-301b-3p	Kif21a
miR-301b-3p	Kif5a
miR-301b-3p	Kif5c
miR-301b-3p	Klf10
miR-301b-3p	Klf7
miR-301b-3p	Klf9
miR-301b-3p	Lamp1
miR-301b-3p	Ldhb
miR-301b-3p	Ldlr
miR-301b-3p	Ldlrad4
miR-301b-3p	Lgals8
miR-301b-3p	Lnpep
miR-301b-3p	Lrch1
miR-301b-3p	Lrp1b
miR-301b-3p	Lrrc55
miR-301b-3p	Lrtm2
miR-301b-3p	Lsamp
miR-301b-3p	Map1b
miR-301b-3p	Map3k12
miR-301b-3p	Map3k5
miR-301b-3p	Mcm7
miR-301b-3p	Meox1
miR-301b-3p	Mfap3l
miR-301b-3p	Mfsd7c
miR-301b-3p	Mgll
miR-301b-3p	Mlh3
miR-301b-3p	Mprip
miR-301b-3p	Msi2
miR-301b-3p	Mtmr12
miR-301b-3p	Mtmr4
miR-301b-3p	Mtmr6
miR-301b-3p	Mtss1l
miR-301b-3p	Mul1
miR-301b-3p	Mup13
miR-301b-3p	Mup7
miR-301b-3p	Myh10
miR-301b-3p	N4bp1
miR-301b-3p	Naa50
miR-301b-3p	Nap1l3
miR-301b-3p	Ndufs4
miR-301b-3p	Nf1
miR-301b-3p	Nfatc3
miR-301b-3p	Nfia
miR-301b-3p	Nfix
miR-301b-3p	Nfya
miR-301b-3p	Nhsl2
miR-301b-3p	Nov
miR-301b-3p	Npat
miR-301b-3p	Npnt
miR-301b-3p	Npy2r
miR-301b-3p	Nrarp
miR-301b-3p	Nudcd3
miR-301b-3p	Nudt10
miR-301b-3p	Nup62
miR-301b-3p	Pafah1b1
miR-301b-3p	Pank1
miR-301b-3p	Papola
miR-301b-3p	Papss2
miR-301b-3p	Parg
miR-301b-3p	Patl1
miR-301b-3p	Pbxip1
miR-301b-3p	Pcnx
miR-301b-3p	Pde4b
miR-301b-3p	Pea15a
miR-301b-3p	Pex11a
miR-301b-3p	Pfn2
miR-301b-3p	Phf3
miR-301b-3p	Pi4k2a
miR-301b-3p	Pianp
miR-301b-3p	Picalm
miR-301b-3p	Pigk
miR-301b-3p	Pik3c2b
miR-301b-3p	Polq
miR-301b-3p	Ppm1d
miR-301b-3p	Ppm1l
miR-301b-3p	Ppp1cb
miR-301b-3p	Ppp1r21
miR-301b-3p	Ppp2ca
miR-301b-3p	Ppp6r3
miR-301b-3p	Prkch
miR-301b-3p	Prnp
miR-301b-3p	Pros1
miR-301b-3p	Prrg3
miR-301b-3p	Psd3
miR-301b-3p	Psme4
miR-301b-3p	Pvr
miR-301b-3p	Pygo2
miR-301b-3p	Rab10
miR-301b-3p	Rab11b
miR-301b-3p	Rab11fip4
miR-301b-3p	Rala
miR-301b-3p	Ralbp1
miR-301b-3p	Ralgps1
miR-301b-3p	Rasgef1a
miR-301b-3p	Rb1
miR-301b-3p	Rb1cc1
miR-301b-3p	Reps2
miR-301b-3p	Rgma
miR-301b-3p	Rgs7bp
miR-301b-3p	Rhod
miR-301b-3p	Rnf103
miR-301b-3p	Rnf11
miR-301b-3p	Rnf128
miR-301b-3p	Rnf216
miR-301b-3p	Rnf38
miR-301b-3p	Robo1
miR-301b-3p	Rph3a
miR-301b-3p	Rragd
miR-301b-3p	Sall3
miR-301b-3p	Scamp5
miR-301b-3p	Scaper
miR-301b-3p	Scara5
miR-301b-3p	Scn3b
miR-301b-3p	Sec63
miR-301b-3p	Sel1l3
miR-301b-3p	Sema3c
miR-301b-3p	Sema4g
miR-301b-3p	Sephs1
miR-301b-3p	Septin4
miR-301b-3p	Setd7
miR-301b-3p	Sgcb
miR-301b-3p	Sh3d19
miR-301b-3p	Sh3rf3
miR-301b-3p	Sik1
miR-301b-3p	Simc1
miR-301b-3p	Ski
miR-301b-3p	Skida1
miR-301b-3p	Slc17a6
miR-301b-3p	Slc17a7
miR-301b-3p	Slc1a2
miR-301b-3p	Slc24a2
miR-301b-3p	Slc24a3
miR-301b-3p	Slc35f3
miR-301b-3p	Slc39a10
miR-301b-3p	Slc47a1
miR-301b-3p	Slc7a11
miR-301b-3p	Slc9a2
miR-301b-3p	Slitrk5
miR-301b-3p	Smap1
miR-301b-3p	Smoc2
miR-301b-3p	Snip1
miR-301b-3p	Snn
miR-301b-3p	Snx27
miR-301b-3p	Socs6
miR-301b-3p	Soga3
miR-301b-3p	Sorbs2
miR-301b-3p	Sp1
miR-301b-3p	Srrm2
miR-301b-3p	Srsf2
miR-301b-3p	St8sia3
miR-301b-3p	Stam
miR-301b-3p	Stard13
miR-301b-3p	Stim2
miR-301b-3p	Strip2
miR-301b-3p	Stxbp5l
miR-301b-3p	Suv420h1
miR-301b-3p	Syt1
miR-301b-3p	Szrd1
miR-301b-3p	Tacc1
miR-301b-3p	Taok1
miR-301b-3p	Tbc1d12
miR-301b-3p	Tecpr1
miR-301b-3p	Tef
miR-301b-3p	Tenm3
miR-301b-3p	Tex2
miR-301b-3p	Tgfbr1
miR-301b-3p	Them6
miR-301b-3p	Timp2
miR-301b-3p	Tmcc1
miR-301b-3p	Tmed4
miR-301b-3p	Tmem245
miR-301b-3p	Tmem25
miR-301b-3p	Tmem9b
miR-301b-3p	Tmx4
miR-301b-3p	Tnfrsf21
miR-301b-3p	Tnpo1
miR-301b-3p	Traf3
miR-301b-3p	Trib2
miR-301b-3p	Trove2
miR-301b-3p	Tspan9
miR-301b-3p	Tspyl2
miR-301b-3p	Ttyh3
miR-301b-3p	Txnip
miR-301b-3p	Ubap2l
miR-301b-3p	Ube3b
miR-301b-3p	Ubl3
miR-301b-3p	Ubxn4
miR-301b-3p	Usp3
miR-301b-3p	Usp32
miR-301b-3p	Usp33
miR-301b-3p	Wdr44
miR-301b-3p	Wdr47
miR-301b-3p	Whsc1l1
miR-301b-3p	Wnk1
miR-301b-3p	Xpnpep3
miR-301b-3p	Xrn1
miR-301b-3p	Ythdc2
miR-301b-3p	Ywhab
miR-301b-3p	Zbtb1
miR-301b-3p	Zbtb37
miR-301b-3p	Zcchc24
miR-301b-3p	Zdhhc20
miR-301b-3p	Zdhhc8
miR-301b-3p	Zeb2
miR-301b-3p	Zfand4
miR-301b-3p	Zfp191
miR-301b-3p	Zfp217
miR-301b-3p	Zfp275
miR-301b-3p	Zfp41
miR-301b-3p	Zfp597
miR-301b-3p	Zhx3
miR-301b-3p	Zkscan8
miR-301b-3p	Zmat3
miR-301b-3p	Zmym2
miR-301b-3p	Znfx1
miR-204-5p	4921509C19Rik
miR-204-5p	5730409E04Rik
miR-204-5p	Afmid
miR-204-5p	Arhgap11a
miR-204-5p	Ash1l
miR-204-5p	Atp6v1e2
miR-204-5p	Aurkb
miR-204-5p	Bace1
miR-204-5p	Bcl2
miR-204-5p	Bcmo1
miR-204-5p	Bco1
miR-204-5p	CYBB
miR-204-5p	Chd3
miR-204-5p	Comt
miR-204-5p	Csmd1
miR-204-5p	Cstb
miR-204-5p	Dcx
miR-204-5p	Efna5
miR-204-5p	Eif5a
miR-204-5p	Ephb2
miR-204-5p	Exosc2
miR-204-5p	Fgl2
miR-204-5p	Foxf2
miR-204-5p	Gm20172
miR-204-5p	Grin1
miR-204-5p	Hoxb7
miR-204-5p	Il21
miR-204-5p	Irs4
miR-204-5p	Itpripl2
miR-204-5p	Jarid2
miR-204-5p	Lhfpl4
miR-204-5p	Midn
miR-204-5p	Mmp9
miR-204-5p	Mrpl41
miR-204-5p	Ntrk2
miR-204-5p	Pgm5
miR-204-5p	Ppm1k
miR-204-5p	Prkcz
miR-204-5p	Rasd2
miR-204-5p	Rbfox2
miR-204-5p	Rs1
miR-204-5p	Runx2
miR-204-5p	Samd7
miR-204-5p	Sirt1
miR-204-5p	Sox11
miR-204-5p	St3gal2
miR-204-5p	Tcf4
miR-204-5p	Tmcc3
miR-204-5p	Tmem130
miR-204-5p	Ttl
miR-204-5p	Ubp1
miR-204-5p	Zfp229
miR-223-3p	08-Mar
miR-223-3p	08-Sep
miR-223-3p	1190002N15Rik
miR-223-3p	1700012B15Rik
miR-223-3p	3110043O21Rik
miR-223-3p	4932438A13Rik
miR-223-3p	4933426M11Rik
miR-223-3p	Abca1
miR-223-3p	Abhd13
miR-223-3p	Acap2
miR-223-3p	Adcy1
miR-223-3p	Afap1
miR-223-3p	Ago1
miR-223-3p	Ak3
miR-223-3p	Akap9
miR-223-3p	Akt3
miR-223-3p	Amot
miR-223-3p	Ank2
miR-223-3p	Ank3
miR-223-3p	Ankra2
miR-223-3p	Ankrd17
miR-223-3p	Antxr2
miR-223-3p	Ap2b1
miR-223-3p	Apc2
miR-223-3p	Aplp2
miR-223-3p	Arglu1
miR-223-3p	Arl5a
miR-223-3p	Arrdc3
miR-223-3p	Asf1b
miR-223-3p	Atg16l1
miR-223-3p	Atg4d
miR-223-3p	Atp2b1
miR-223-3p	Atp9a
miR-223-3p	Atrn
miR-223-3p	B3galnt1
miR-223-3p	B3galt1
miR-223-3p	Bbs4
miR-223-3p	Bdp1
miR-223-3p	C2cd2
miR-223-3p	Cacng7
miR-223-3p	Cadm3
miR-223-3p	Camk1d
miR-223-3p	Camsap2
miR-223-3p	Car12
miR-223-3p	Caskin1
miR-223-3p	Casp9
miR-223-3p	Cblb
miR-223-3p	Cbx5
miR-223-3p	Cckbr
miR-223-3p	Ccnt2
miR-223-3p	Cd99l2
miR-223-3p	Cdc42bpa
miR-223-3p	Cdkn1b
miR-223-3p	Celf1
miR-223-3p	Cep120
miR-223-3p	Clasp2
miR-223-3p	Cpeb3
miR-223-3p	Cyb5b
miR-223-3p	Daam1
miR-223-3p	Dag1
miR-223-3p	Dbn1
miR-223-3p	Ddn
miR-223-3p	Ddx17
miR-223-3p	Dennd6a
miR-223-3p	Derl2
miR-223-3p	Dgcr8
miR-223-3p	Dnajc6
miR-223-3p	Dnajc9
miR-223-3p	Dnm3
miR-223-3p	Dock1
miR-223-3p	Draxin
miR-223-3p	Dusp11
miR-223-3p	Dusp8
miR-223-3p	Eml6
miR-223-3p	Enc1
miR-223-3p	Enpp1
miR-223-3p	Epdr1
miR-223-3p	Eps15
miR-223-3p	Ercc3
miR-223-3p	Ets1
miR-223-3p	Eva1a
miR-223-3p	Extl2
miR-223-3p	F11r
miR-223-3p	F2r
miR-223-3p	F3
miR-223-3p	Fam13a
miR-223-3p	Fam57a
miR-223-3p	Fam73b
miR-223-3p	Fam78b
miR-223-3p	Fbxl20
miR-223-3p	Fbxw7
miR-223-3p	Fmn1
miR-223-3p	Fmnl2
miR-223-3p	Fnip2
miR-223-3p	Foxo3
miR-223-3p	Foxp1
miR-223-3p	Fut9
miR-223-3p	Gabra6
miR-223-3p	Gabrg1
miR-223-3p	Gcc2
miR-223-3p	Glcci1
miR-223-3p	Gm16515
miR-223-3p	Gnpda1
miR-223-3p	Gnptg
miR-223-3p	Golga1
miR-223-3p	Golgb1
miR-223-3p	Gopc
miR-223-3p	Gpatch2
miR-223-3p	Gpbp1
miR-223-3p	Gpr158
miR-223-3p	Gprc5b
miR-223-3p	Gria2
miR-223-3p	Gria3
miR-223-3p	Grin2b
miR-223-3p	Grm7
miR-223-3p	Gzmb
miR-223-3p	Hlcs
miR-223-3p	Hlf
miR-223-3p	Hpcal4
miR-223-3p	Igf1r
miR-223-3p	Il17rd
miR-223-3p	Il6
miR-223-3p	Ino80d
miR-223-3p	Inpp5f
miR-223-3p	Itgb1
miR-223-3p	Jmjd1c
miR-223-3p	Jph3
miR-223-3p	KRT3
miR-223-3p	Kat6a
miR-223-3p	Kbtbd2
miR-223-3p	Kcnj10
miR-223-3p	Kcnj3
miR-223-3p	Kidins220
miR-223-3p	Kif1b
miR-223-3p	Klf12
miR-223-3p	Klhl5
miR-223-3p	Kmt2a
miR-223-3p	Kpna1
miR-223-3p	Kras
miR-223-3p	Ksr2
miR-223-3p	Ktn1
miR-223-3p	L3mbtl2
miR-223-3p	Ldlr
miR-223-3p	Lgi2
miR-223-3p	Lif
miR-223-3p	Lonrf2
miR-223-3p	Lonrf3
miR-223-3p	Lrrc55
miR-223-3p	Lsamp
miR-223-3p	Luzp1
miR-223-3p	Luzp2
miR-223-3p	Macf1
miR-223-3p	Map1b
miR-223-3p	Mapk10
miR-223-3p	Mar-08
miR-223-3p	Mb21d2
miR-223-3p	Mbnl1
miR-223-3p	Mdga2
miR-223-3p	Mecp2
miR-223-3p	Mef2c
miR-223-3p	Mfhas1
miR-223-3p	Mga
miR-223-3p	Mical3
miR-223-3p	Mlc1
miR-223-3p	Mllt6
miR-223-3p	Mob1a
miR-223-3p	Mt2
miR-223-3p	Mtmr4
miR-223-3p	Mvb12b
miR-223-3p	Mvp
miR-223-3p	Myh10
miR-223-3p	Myo1c
miR-223-3p	Napb
miR-223-3p	Nceh1
miR-223-3p	Ndnf
miR-223-3p	Nefh
miR-223-3p	Nf1
miR-223-3p	Nfib
miR-223-3p	Nrep
miR-223-3p	Ntrk2
miR-223-3p	Nxt2
miR-223-3p	Pacs2
miR-223-3p	Paqr4
miR-223-3p	Pard6g
miR-223-3p	Pcdh15
miR-223-3p	Pcdh17
miR-223-3p	Pcdhac1
miR-223-3p	Pdgfra
miR-223-3p	Pdia6
miR-223-3p	Pdpk1
miR-223-3p	Pdrg1
miR-223-3p	Pds5b
miR-223-3p	Pea15a
miR-223-3p	Peg3
miR-223-3p	Pgr
miR-223-3p	Pgrmc1
miR-223-3p	Phf20l1
miR-223-3p	Phf21a
miR-223-3p	Phka1
miR-223-3p	Pik3r3
miR-223-3p	Pitpnm3
miR-223-3p	Pkia
miR-223-3p	Plod1
miR-223-3p	Plxna2
miR-223-3p	Pnma2
miR-223-3p	Podn
miR-223-3p	Polr3g
miR-223-3p	Ppp4r2
miR-223-3p	Prdx6
miR-223-3p	Prkar2b
miR-223-3p	Prkcb
miR-223-3p	Prnp
miR-223-3p	Prpf8
miR-223-3p	Prrt3
miR-223-3p	Psd3
miR-223-3p	Ptbp2
miR-223-3p	Ptpn9
miR-223-3p	Ptpru
miR-223-3p	Pvt1
miR-223-3p	Rap2a
miR-223-3p	Rasa1
miR-223-3p	Rbm33
miR-223-3p	Rbm45
miR-223-3p	Rest
miR-223-3p	Rgs2
miR-223-3p	Rhbdl1
miR-223-3p	Rnf11
miR-223-3p	Rnf14
miR-223-3p	Rnf220
miR-223-3p	Robo2
miR-223-3p	Rragc
miR-223-3p	Rsrc2
miR-223-3p	Rtn3
miR-223-3p	Scd1
miR-223-3p	Scn8a
miR-223-3p	Sdc2
miR-223-3p	Sdpr
miR-223-3p	Sec62
miR-223-3p	Sep-08
miR-223-3p	Serf1
miR-223-3p	Sestd1
miR-223-3p	Sgsm1
miR-223-3p	Shroom2
miR-223-3p	Slc25a46
miR-223-3p	Slc33a1
miR-223-3p	Slc37a3
miR-223-3p	Slc5a6
miR-223-3p	Smad5
miR-223-3p	Smarcd2
miR-223-3p	Socs5
miR-223-3p	Sox6
miR-223-3p	Spag9
miR-223-3p	Spata13
miR-223-3p	Srek1
miR-223-3p	Srgap2
miR-223-3p	Stard13
miR-223-3p	Stat3
miR-223-3p	Stk39
miR-223-3p	Syn1
miR-223-3p	Syn3
miR-223-3p	Syp
miR-223-3p	Syt4
miR-223-3p	Tbc1d14
miR-223-3p	Tm9sf3
miR-223-3p	Tmem178
miR-223-3p	Tmem33
miR-223-3p	Tmem57
miR-223-3p	Tmem67
miR-223-3p	Tmod2
miR-223-3p	Tmx4
miR-223-3p	Tnfaip1
miR-223-3p	Tnik
miR-223-3p	Tnrc18
miR-223-3p	Tom1l2
miR-223-3p	Tppp
miR-223-3p	Trappc6b
miR-223-3p	Trim9
miR-223-3p	Trip12
miR-223-3p	Trp53bp1
miR-223-3p	Tspyl3
miR-223-3p	Ttc4
miR-223-3p	Ttc9
miR-223-3p	Txndc12
miR-223-3p	Ube3b
miR-223-3p	Ubfd1
miR-223-3p	Usp14
miR-223-3p	Usp32
miR-223-3p	Usp36
miR-223-3p	Usp42
miR-223-3p	Utrn
miR-223-3p	Vangl2
miR-223-3p	Vezt
miR-223-3p	Vim
miR-223-3p	Vopp1
miR-223-3p	Vti1a
miR-223-3p	Wasf2
miR-223-3p	Xkr6
miR-223-3p	Xpc
miR-223-3p	Xpr1
miR-223-3p	Yipf6
miR-223-3p	Ypel1
miR-223-3p	Ywhaz
miR-223-3p	Zbtb39
miR-223-3p	Zbtb7a
miR-223-3p	Zcchc24
miR-223-3p	Zfp26
miR-223-3p	Zfp467
miR-223-3p	Zfp619
miR-223-3p	Zfp704
miR-223-3p	Zfp91
miR-223-3p	Zhx3
miR-223-3p	Zmynd8
miR-223-3p	Znrf3
miR-146b-5p	Camk2a
miR-146b-5p	Cd93
miR-146b-5p	Gpr157
miR-146b-5p	IRF5
miR-146b-5p	Mllt3
miR-146b-5p	Ndor1
miR-146b-5p	Nfkb1
miR-146b-5p	Notch1
miR-146b-5p	Nrp2
miR-146b-5p	Rsad2
miR-146b-5p	Sgk3
miR-146b-5p	Sirt1
miR-146b-5p	Slc47a1
miR-146b-5p	Smad4
miR-146b-5p	Tnni1
miR-122-5p	Afp
miR-122-5p	Alas2
miR-122-5p	Aldoa
miR-122-5p	Alpl
miR-122-5p	Apob
miR-122-5p	B2m
miR-122-5p	Bach1
miR-122-5p	Bckdk
miR-122-5p	Bmpr1a
miR-122-5p	Camk2b
miR-122-5p	Ccl2
miR-122-5p	Ccnd1
miR-122-5p	Ccng1
miR-122-5p	Ccrn4l
miR-122-5p	Cd320
[truncated: 318 more rows]

## Sheet: EAE vs Ctrl_down
ID	Target
miR-200b-3p	App
miR-200b-3p	Bmi1
miR-200b-3p	Bri3bp
miR-200b-3p	Cited2
miR-200b-3p	Cradd
miR-200b-3p	Dcx
miR-200b-3p	Ddx26b
miR-200b-3p	Fhod1
miR-200b-3p	Flt1
miR-200b-3p	Foxn3
miR-200b-3p	Hist1h1d
miR-200b-3p	Ikzf5
miR-200b-3p	Ints6l
miR-200b-3p	Jun
miR-200b-3p	Map2
miR-200b-3p	Mapk14
miR-200b-3p	Mgat3
miR-200b-3p	Mphosph9
miR-200b-3p	Mtf2
miR-200b-3p	Ogfod1
miR-200b-3p	Pafah1b1
miR-200b-3p	Pkd1
miR-200b-3p	Pkib
miR-200b-3p	Plxnc1
miR-200b-3p	Rassf10
miR-200b-3p	Rdh10
miR-200b-3p	Rnf166
miR-200b-3p	Senp5
miR-200b-3p	Sh2d4a
miR-200b-3p	St3gal2
miR-200b-3p	Suz12
miR-200b-3p	Zfp459
miR-200b-3p	Zfpm2
miR-455-3p	Chchd2
miR-455-3p	Egr2
miR-455-3p	Eif2ak2
miR-455-3p	Gprc5b
miR-455-3p	Isx
miR-455-3p	Kcnk6
miR-455-3p	Rnf139
miR-455-3p	Runx2
miR-455-3p	St6galnac6
miR-455-3p	Tmem132b
miR-455-3p	Zfp354a
miR-221-3p	2310030G06Rik
miR-221-3p	Arnt
miR-221-3p	Arvcf
miR-221-3p	Azi2
miR-221-3p	Bnip3
miR-221-3p	Casp3
miR-221-3p	Cdkn1b
miR-221-3p	Ddit4
miR-221-3p	Dennd5b
miR-221-3p	Ehd4
miR-221-3p	Fgl2
miR-221-3p	Ftsj1
miR-221-3p	Gabpb2
miR-221-3p	Gata5
miR-221-3p	Gm4944
miR-221-3p	Hif1a
miR-221-3p	Kcnk6
miR-221-3p	Kit
miR-221-3p	PTEN
miR-221-3p	Psmd9
miR-221-3p	Rragd
miR-221-3p	Rs1
miR-221-3p	SSSCA1
miR-221-3p	Six4
miR-221-3p	Spib
miR-221-3p	Tacc1
miR-221-3p	Timp3
miR-221-3p	Tox4
miR-221-3p	Ubac1
miR-221-3p	Ube2n
miR-221-3p	Xpo7
miR-221-3p	Zfp994
miR-30a-5p	Abcb1b
miR-30a-5p	Ak1
miR-30a-5p	Amer1
miR-30a-5p	Bdnf
miR-30a-5p	Camk4
miR-30a-5p	Ccne2
miR-30a-5p	Cd300a
miR-30a-5p	Cdk13
miR-30a-5p	Celsr3
miR-30a-5p	Cep170b
miR-30a-5p	Csf1
miR-30a-5p	Dpy19l1
miR-30a-5p	Egfr
miR-30a-5p	Eno2
miR-30a-5p	Fam227a
miR-30a-5p	Gfra1
miR-30a-5p	Gskip
miR-30a-5p	Hoxb3
miR-30a-5p	Ice2
miR-30a-5p	Il18r1
miR-30a-5p	Ing1
miR-30a-5p	Inhba
miR-30a-5p	Ints12
miR-30a-5p	Irf4
miR-30a-5p	Lpar3
miR-30a-5p	Mdm2
miR-30a-5p	Mesd
miR-30a-5p	Mesdc2
miR-30a-5p	Mgea5
miR-30a-5p	Mtdh
miR-30a-5p	Narg2
miR-30a-5p	Nfatc3
miR-30a-5p	Pgr
miR-30a-5p	Pigh
miR-30a-5p	Ptrhd1
miR-30a-5p	Reep4
miR-30a-5p	Rrad
miR-30a-5p	Serpine1
miR-30a-5p	Six4
miR-30a-5p	Slc16a1
miR-30a-5p	Smad1
miR-30a-5p	Snai1
miR-30a-5p	Strip1
miR-30a-5p	Tbc1d5
miR-30a-5p	Timp3
miR-30a-5p	Tnrc6a
miR-30a-5p	Tnrc6b
miR-30a-5p	Tomm70a
miR-30a-5p	Trp53rk
miR-30a-5p	Trp53rkb
miR-30a-5p	Twf1
miR-30a-5p	Wdr44
miR-30a-5p	Wdr89
miR-30a-5p	Zfp446
miR-30a-5p	Zfp711
miR-30a-5p	Zfp9
miR-205-5p	Atp1a1
miR-205-5p	Bcl6
miR-205-5p	Cacnb4
miR-205-5p	Clasp1
miR-205-5p	Ddit3
miR-205-5p	Decr2
miR-205-5p	Dok4
miR-205-5p	Eif2ak2
miR-205-5p	Fgf5
miR-205-5p	Gas2l3
miR-205-5p	Gm4944
miR-205-5p	Gpr35
miR-205-5p	Gramd1c
miR-205-5p	Gsk3b
miR-205-5p	Il1r1
miR-205-5p	Lrrk2
miR-205-5p	Mylip
miR-205-5p	Nfib
miR-205-5p	Olfr287
miR-205-5p	Pten
miR-205-5p	Ptprn2
miR-205-5p	Rbm47
miR-205-5p	Slc35a1
miR-205-5p	Tmem132b
miR-205-5p	Yme1l1
miR-205-5p	Zfp994
miR-141-3p	1600012H06Rik
miR-141-3p	3110057O12Rik
miR-141-3p	Abhd18
miR-141-3p	Adprm
miR-141-3p	Ccdc110
miR-141-3p	Cdh11
miR-141-3p	Defb21
miR-141-3p	Dlx5
miR-141-3p	Dph7
miR-141-3p	Elavl4
miR-141-3p	Erc2
miR-141-3p	Fam227a
miR-141-3p	Fat3
miR-141-3p	Fibin
miR-141-3p	Fkbp5
miR-141-3p	Flnb
miR-141-3p	Hephl1
miR-141-3p	Hipk3
miR-141-3p	Hnf4g
miR-141-3p	Homez
miR-141-3p	Igf2
miR-141-3p	Klf5
miR-141-3p	Lsm12
miR-141-3p	MNX1
miR-141-3p	Mapk14
miR-141-3p	Mc1r
miR-141-3p	Mitf
miR-141-3p	Mtmr6
miR-141-3p	Myh10
miR-141-3p	N4bp2l2
miR-141-3p	Olfm1
miR-141-3p	PTEN
miR-141-3p	Ppp4r2
miR-141-3p	Ptpn21
miR-141-3p	Qk
miR-141-3p	Rasgrp1
miR-141-3p	Slc23a2
miR-141-3p	Slc25a3
miR-141-3p	Smurf2
miR-141-3p	Stk3
miR-141-3p	Tgfb2
miR-141-3p	Tmem56
miR-141-3p	Wdr70
miR-141-3p	Wdr85
miR-141-3p	Zeb1
miR-141-3p	Zeb2
miR-141-3p	Zfp408
miR-1839-3p	Grb14
miR-1839-3p	Hist1h1d
miR-1839-3p	Myo9a
miR-1839-3p	Nectin4
miR-1839-3p	Pvrl4
miR-1839-3p	Reep3
miR-20a-5p	Ago4
miR-20a-5p	App
miR-20a-5p	Atg16l1
miR-20a-5p	Bmp4
miR-20a-5p	Bmpr2
miR-20a-5p	Cd28
miR-20a-5p	Egln1
miR-20a-5p	Ep300
miR-20a-5p	Fam227a
miR-20a-5p	Fgf10
miR-20a-5p	Fgfr1op2
miR-20a-5p	Hbp1
miR-20a-5p	Id1
miR-20a-5p	Il10rb
miR-20a-5p	Kdm2a
miR-20a-5p	Larp1
miR-20a-5p	Mapk14
miR-20a-5p	Mctp2
miR-20a-5p	Mef2c
miR-20a-5p	Morf4l1
miR-20a-5p	Nedd4l
miR-20a-5p	Neurl1b
miR-20a-5p	Osr1
miR-20a-5p	Pcdh10
miR-20a-5p	Pdp2
miR-20a-5p	Ppp1r3b
miR-20a-5p	Pten
miR-20a-5p	Ptp4a2
miR-20a-5p	Rest
miR-20a-5p	Shox2
miR-20a-5p	Sqstm1
miR-20a-5p	St8sia3
miR-20a-5p	Stat3
miR-20a-5p	Tbx3
miR-20a-5p	Timp2
miR-20a-5p	Trp53inp1
miR-20a-5p	Trp63
miR-20a-5p	Ubxn2a
miR-20a-5p	Vegfa
miR-20a-5p	Zbtb41
miR-20a-5p	Zbtb7a
miR-20a-5p	Zfpm2
miR-195a-5p	4930444A02Rik
miR-195a-5p	Angel1
miR-195a-5p	Arl2
miR-195a-5p	Armcx6
miR-195a-5p	Bace1
miR-195a-5p	Bcl11b
miR-195a-5p	Bcl2
miR-195a-5p	Bcl2l2
miR-195a-5p	Bicd1
miR-195a-5p	Bri3bp
miR-195a-5p	Ccnd1
miR-195a-5p	Ccnd2
miR-195a-5p	Ccne1
miR-195a-5p	Cdk6
miR-195a-5p	Creb5
miR-195a-5p	Ddx19b
miR-195a-5p	Dhdh
miR-195a-5p	E2f3
miR-195a-5p	Erlin2
miR-195a-5p	Fbxo21
miR-195a-5p	Fgd4
miR-195a-5p	Idua
miR-195a-5p	Irgq
miR-195a-5p	Itgav
miR-195a-5p	Klc1
miR-195a-5p	Lpcat2b
miR-195a-5p	Mapkap1
miR-195a-5p	Mmp2
miR-195a-5p	Ncl
miR-195a-5p	Pacsin2
miR-195a-5p	Pomk
miR-195a-5p	Rnf168
miR-195a-5p	Sirt1
miR-195a-5p	Sorcs2
miR-195a-5p	Spsb4
miR-195a-5p	Tacc1
miR-195a-5p	Tifab
miR-195a-5p	Trim2
miR-195a-5p	Zfp423
miR-16-5p	4930444A02Rik
miR-16-5p	Angel1
miR-16-5p	App
miR-16-5p	Arl2
miR-16-5p	Armcx6
miR-16-5p	Bcl11b
miR-16-5p	Bcl2
miR-16-5p	Bcl2l2
miR-16-5p	Bicd1
miR-16-5p	Bri3bp
miR-16-5p	CXCL10
miR-16-5p	Cadm1
miR-16-5p	Ccnd1
miR-16-5p	Ccne1
miR-16-5p	Ccnt2
miR-16-5p	Cd274
miR-16-5p	Cd40
miR-16-5p	Creb5
miR-16-5p	Ddx19b
miR-16-5p	Dhdh
miR-16-5p	Erlin2
miR-16-5p	Fbxo21
miR-16-5p	Fgd4
miR-16-5p	Fgf2
miR-16-5p	Hip1
miR-16-5p	Idua
miR-16-5p	Il6ra
miR-16-5p	Il7r
miR-16-5p	Irgq
miR-16-5p	Itgav
miR-16-5p	Jag1
miR-16-5p	Jun
miR-16-5p	Klc1
miR-16-5p	Lamtor3
miR-16-5p	Lpcat2b
miR-16-5p	Mapkap1
miR-16-5p	Mdm4
miR-16-5p	Ncl
miR-16-5p	Pacsin2
miR-16-5p	Plpp3
miR-16-5p	Pomk
miR-16-5p	Ppap2b
miR-16-5p	Rnf168
miR-16-5p	Slc6a4
miR-16-5p	Sorcs2
miR-16-5p	Spsb4
miR-16-5p	Synrg
miR-16-5p	Tacc1
miR-16-5p	Tifab
miR-16-5p	Tnrc6b
miR-16-5p	Trim2
miR-16-5p	Vegfa
miR-16-5p	Wnt3a
miR-203-3p	A430107P09Rik
miR-203-3p	Alkbh5
miR-203-3p	Bnc2
miR-203-3p	Cav1
miR-203-3p	Ccdc110
miR-203-3p	Ces2g
miR-203-3p	Commd10
miR-203-3p	Cp
miR-203-3p	Cpox
miR-203-3p	Cyld
miR-203-3p	Fgf16
miR-203-3p	Frmd3
miR-203-3p	Gtpbp3
miR-203-3p	Hist2h2be
miR-203-3p	Itga4
miR-203-3p	Katnal1
miR-203-3p	Mapk8
miR-203-3p	Myd88
miR-203-3p	Pcdhb19
miR-203-3p	Prkcb
miR-203-3p	Ptchd4
miR-203-3p	Rbm44
miR-203-3p	Rs1
miR-203-3p	Snora62
miR-203-3p	Srek1
miR-203-3p	Srsf12
miR-203-3p	Stxbp4
miR-203-3p	Thsd7b
miR-203-3p	Tlr4
miR-203-3p	Trav3-3
miR-203-3p	Trp63
miR-203-3p	Ung
miR-203-3p	Uri1
miR-203-3p	ZNF148
miR-203-3p	Zfp281
miR-203-3p	Zfp300
miR-203-3p	Zmiz1
miR-206-3p	Adar
miR-206-3p	Bdnf
miR-206-3p	Clcn3
miR-206-3p	Cpeb1
miR-206-3p	Eif4e3
miR-206-3p	Fn1
miR-206-3p	Fstl1
miR-206-3p	Fzd7
miR-206-3p	Gja1
miR-206-3p	Hdac4
miR-206-3p	Hhip
miR-206-3p	Hmgb3
miR-206-3p	Id1
miR-206-3p	Id2
miR-206-3p	Id3
miR-206-3p	Igsf5
miR-206-3p	Map4k3
miR-206-3p	Meox2
miR-206-3p	Mmd
miR-206-3p	Mup10
miR-206-3p	Mup11
miR-206-3p	Mup12
miR-206-3p	Mup14
miR-206-3p	Mup17
miR-206-3p	Mup19
miR-206-3p	Nfat5
miR-206-3p	Pax3
miR-206-3p	Pax7
miR-206-3p	Pdcd10
miR-206-3p	Pim1
miR-206-3p	Pola1
miR-206-3p	Ptplad1
miR-206-3p	Rarb
miR-206-3p	Rnf170
miR-206-3p	Sh3bgrl
miR-206-3p	Smarcb1
miR-206-3p	Smarcd2
miR-206-3p	Spry1
miR-206-3p	Tgoln1
miR-206-3p	Timp3
miR-206-3p	Tppp
miR-206-3p	Utrn
miR-106b-5p	Ago4
miR-106b-5p	Bcl2l11
miR-106b-5p	Bmp4
miR-106b-5p	CYBB
miR-106b-5p	Cd28
miR-106b-5p	Egr2
miR-106b-5p	Fam227a
miR-106b-5p	Fgfr1op2
miR-106b-5p	Id1
miR-106b-5p	Il10rb
miR-106b-5p	Kdm2a
miR-106b-5p	Klf9
miR-106b-5p	Larp1
miR-106b-5p	Mapk14
miR-106b-5p	Mctp2
miR-106b-5p	Mef2c
miR-106b-5p	Morf4l1
miR-106b-5p	Nedd4l
miR-106b-5p	Neurl1b
miR-106b-5p	Pcdh10
miR-106b-5p	Pdp2
miR-106b-5p	Ppp1r3b
miR-106b-5p	Ptp4a2
miR-106b-5p	Smad5
miR-106b-5p	St8sia3
miR-106b-5p	Stat3
miR-106b-5p	Timp2
miR-106b-5p	Ubxn2a
miR-106b-5p	Zbtb41
miR-672-5p	Ago1
miR-672-5p	Dffb
miR-672-5p	Epha4
miR-672-5p	Hif1an
miR-672-5p	Myt1l
miR-672-5p	PRDX6
miR-672-5p	Psd3
miR-672-5p	Sgo1
miR-672-5p	Sgol1
miR-672-5p	Sox7
miR-672-5p	Srrm4
miR-672-5p	Tet1
miR-421-3p	9930021J03Rik
miR-421-3p	Btbd16
miR-421-3p	Cd33
miR-421-3p	Fam126b
miR-421-3p	Fam96a
miR-421-3p	Fbxl16
miR-421-3p	Hnrnpul2
miR-421-3p	Mmachc
miR-421-3p	Nov
miR-421-3p	Onecut2
miR-421-3p	Plscr4
miR-421-3p	Ptpn3
miR-421-3p	Rc3h2
miR-421-3p	Rin1
miR-421-3p	SIRT3
miR-421-3p	Senp8
miR-421-3p	Sh3rf1
miR-421-3p	Sstr1
miR-421-3p	Tcf4
miR-421-3p	Trim67
miR-421-3p	Vmp1
miR-421-3p	Zfp866
miR-328-3p	Aim2
miR-328-3p	Bace1
miR-328-3p	Bace2
miR-328-3p	Dcc
miR-328-3p	Dhx8
miR-328-3p	Gm14420
miR-328-3p	Gm14436
miR-328-3p	Gm7609
miR-328-3p	Grk4
miR-328-3p	H2-Q4
miR-328-3p	Lig4
miR-328-3p	Maoa
miR-328-3p	Map4
miR-328-3p	Ms4a6c
miR-328-3p	Nkain3
miR-328-3p	Rad51d
miR-328-3p	Rint1
miR-328-3p	TDRD7
miR-328-3p	Tbc1d8b
miR-328-3p	Zfp970
miR-7a-1-3p	Basp1
miR-7a-1-3p	Cplx1
miR-7a-1-3p	Pfn2
miR-7a-1-3p	Prkcb
miR-7a-1-3p	Snca
miR-7a-1-3p	Wipf2
miR-7a-1-3p	Zdhhc9
miR-145a-5p	Acvr1b
miR-145a-5p	Ank1
miR-145a-5p	Camk2d
miR-145a-5p	Cbfb
miR-145a-5p	Ccnd2
miR-145a-5p	Cdc14b
miR-145a-5p	Celsr2
miR-145a-5p	Chrnb4
miR-145a-5p	Cog7
miR-145a-5p	Crem
miR-145a-5p	Dusp18
miR-145a-5p	Exoc8
miR-145a-5p	Fbxl17
miR-145a-5p	Foxj3
miR-145a-5p	Foxo1
miR-145a-5p	Hist2h3c1
miR-145a-5p	Hoxa9
miR-145a-5p	Irs1
miR-145a-5p	Klf4
miR-145a-5p	Klf5
miR-145a-5p	Kras
miR-145a-5p	Lamp2
miR-145a-5p	Maoa
miR-145a-5p	Ms4a6c
miR-145a-5p	Nr4a2
miR-145a-5p	Pacs2
miR-145a-5p	Pramef8
miR-145a-5p	Prkce
miR-145a-5p	Rreb1
miR-145a-5p	Slc7a14
miR-145a-5p	Sox9
miR-145a-5p	Sp7
miR-145a-5p	Tgfb2
miR-145a-5p	Thrb
miR-145a-5p	Tmod3
miR-145a-5p	Utp23
miR-145a-5p	Zbtb10
miR-145a-5p	Zfp937
miR-451a	AW549877
miR-451a	Abhd17b
miR-451a	Acc
miR-451a	Akt3
miR-451a	Ankrd17
miR-451a	Ankrd46
miR-451a	Arnt2
miR-451a	Atf2
miR-451a	Avl9
miR-451a	Cab39
miR-451a	Clstn1
miR-451a	D14Abb1e
miR-451a	Ddx19b
miR-451a	Gdap1
miR-451a	Gjc1
miR-451a	Gm2a
miR-451a	Gnai3
miR-451a	Grin3a
miR-451a	Hey1
miR-451a	Hip1
miR-451a	Ik
miR-451a	Ints10
miR-451a	Irf8
miR-451a	Klhl5
miR-451a	Limch1
miR-451a	Lonrf2
miR-451a	Lphn2
miR-451a	Lsm14a
miR-451a	MIF
miR-451a	Megf9
miR-451a	Myc
miR-451a	Nsmaf
miR-451a	Nucks1
miR-451a	Pom121
miR-451a	Ppm1l
miR-451a	Prkaa1
miR-451a	Rnf103
miR-451a	Scn8a
miR-451a	Setd5
miR-451a	Shank2
miR-451a	Sidt2
miR-451a	Snrk
miR-451a	Sptssa
miR-451a	Syp
miR-451a	Tenm2
miR-451a	Thbd
miR-451a	Thrsp
miR-451a	Trim33
miR-451a	Trpc3
miR-451a	Vezt
miR-451a	Xiap
miR-451a	Ywhaz
miR-451a	Zfp644
miR-708-5p	Ccdc50
miR-708-5p	Elovl1
miR-708-5p	Gjc3
miR-708-5p	Nav2
miR-708-5p	Pi15
miR-708-5p	Prlr
miR-708-5p	Rasal2
miR-184-3p	Fzd4
miR-184-3p	Htt
miR-184-3p	Numbl
miR-184-3p	Prlr
miR-184-3p	Sfrp4
miR-184-3p	Slc25a22

## Sheet: EAE PM vs Ctrl PM_up
ID	Target
miR-1195	1200011I18Rik
miR-1195	1200014J11Rik
miR-1195	1810063B07Rik
miR-1195	2010107G23Rik
miR-1195	2310008H09Rik
miR-1195	2310010M20Rik
miR-1195	2810006K23Rik
miR-1195	2810021J22Rik
miR-1195	2810417H13Rik
miR-1195	2810474O19Rik
miR-1195	4933432B09Rik
miR-1195	6030458C11Rik
miR-1195	6330439K17Rik
miR-1195	9330159F19Rik
miR-1195	9930104L06Rik
miR-1195	A130010J15Rik
miR-1195	A230051G13Rik
miR-1195	A4galt
miR-1195	A630055G03Rik
miR-1195	AI597468
miR-1195	Abi2
miR-1195	Acer1
miR-1195	Aco1
miR-1195	Afap1
miR-1195	Ajuba
miR-1195	Akap5
miR-1195	Akap8
miR-1195	Angptl7
miR-1195	Ap3s2
miR-1195	Apod
miR-1195	Aptx
miR-1195	Aqp7
miR-1195	Arhgap19
miR-1195	Arvcf
miR-1195	Atad2
miR-1195	Atf7
miR-1195	B230120H23Rik
miR-1195	Baat1
miR-1195	Bace1
miR-1195	Bach2
miR-1195	Bbs1
miR-1195	Birc5
miR-1195	Bloc1s3
miR-1195	Bpnt1
miR-1195	Brat1
miR-1195	Bysl
miR-1195	C2cd2l
miR-1195	Car8
miR-1195	Car9
miR-1195	Cass4
miR-1195	Cbfa2t2
miR-1195	Cbln3
miR-1195	Ccdc127
miR-1195	Ccdc157
miR-1195	Cd93
miR-1195	Cdc14b
miR-1195	Cdnf
miR-1195	Cdr2l
miR-1195	Cds2
miR-1195	Cep97
miR-1195	Cercam
miR-1195	Cnih4
miR-1195	Commd7
miR-1195	Commd8
miR-1195	Coq3
miR-1195	Cracr2b
miR-1195	Cramp1l
miR-1195	Creb1
miR-1195	Csnk1g1
miR-1195	Cst6
miR-1195	Ctps2
miR-1195	Ctsa
miR-1195	Cwc25
miR-1195	Cyb5d2
miR-1195	Cyld
miR-1195	D14Abb1e
miR-1195	D17H6S53E
miR-1195	D17H6S56E-3
miR-1195	D330012F22Rik
miR-1195	Dars2
miR-1195	Ddhd2
miR-1195	Depdc5
miR-1195	Dhx37
miR-1195	Dll3
miR-1195	Dnase2a
miR-1195	Dph7
miR-1195	Dqx1
miR-1195	Dynll1
miR-1195	Dzank1
miR-1195	Dzip1l
miR-1195	Ebna1bp2
miR-1195	Edaradd
miR-1195	Efcab4a
miR-1195	Efr3b
miR-1195	Eif4g2
miR-1195	Elf1
miR-1195	Elovl7
miR-1195	Eno2
miR-1195	Epb4.2
miR-1195	Epb42
miR-1195	Ercc6
miR-1195	Exosc4
miR-1195	Fadd
miR-1195	Fam118a
miR-1195	Fam161b
miR-1195	Fam198b
miR-1195	Fam208a
miR-1195	Fam227a
miR-1195	Fam96a
miR-1195	Fbxl17
miR-1195	Fbxo43
miR-1195	Fitm2
miR-1195	Fut4
miR-1195	Fzd7
miR-1195	Gaa
miR-1195	Gal3st3
miR-1195	Galntl6
miR-1195	Gata5
miR-1195	Gdf3
miR-1195	Gdpgp1
miR-1195	Gfpt1
miR-1195	Gipc1
miR-1195	Git2
miR-1195	Gje1
miR-1195	Gls
miR-1195	Glt8d1
miR-1195	Gm14137
miR-1195	Gm5113
miR-1195	Gm7616
miR-1195	Gng2
miR-1195	Gngt1
miR-1195	Gnl3l
miR-1195	Gpalpp1
miR-1195	Gpcpd1
miR-1195	Gpr157
miR-1195	Gpr68
miR-1195	Gtpbp3
miR-1195	H2-T24
miR-1195	H2afv
miR-1195	Heatr7a
miR-1195	Helb
miR-1195	Hmgb2
miR-1195	Hnf1a
miR-1195	Hnrnpab
miR-1195	Hnrnpc
miR-1195	Iba57
miR-1195	Ift46
miR-1195	Igfbpl1
miR-1195	Il17rd
miR-1195	Il1rl1
miR-1195	Intu
miR-1195	Iqcg
miR-1195	Irgm2
miR-1195	Isg20l2
miR-1195	Itgb1bp3
miR-1195	Itsn1
miR-1195	Jub
miR-1195	Kbtbd2
miR-1195	Kcnj10
miR-1195	Kcnk6
miR-1195	Kdelc2
miR-1195	Kif15
miR-1195	Kif24
miR-1195	Kl
miR-1195	Knop1
miR-1195	Krt222
miR-1195	Ldlrad2
miR-1195	Lix1
miR-1195	Lpp
miR-1195	Lrp4
miR-1195	Lrrc39
miR-1195	Lrrc58
miR-1195	Lrrn4cl
miR-1195	Luc7l2
miR-1195	Man2a2
miR-1195	Map3k20
miR-1195	Mbd4
miR-1195	Mcart1
miR-1195	Mcc
miR-1195	Mcm5
miR-1195	Mdc1
miR-1195	Med18
miR-1195	Mga
miR-1195	Mllt11
miR-1195	Mmp25
miR-1195	Mrgprb1
miR-1195	Mroh1
miR-1195	Mrpl15
miR-1195	Mrpl17
miR-1195	Mrpl35
miR-1195	Mrpl40
miR-1195	Mzt1
miR-1195	N4bp2l2
miR-1195	Ncan
miR-1195	Ncbp3
miR-1195	Ncl
miR-1195	Nfat5
miR-1195	Nkiras1
miR-1195	Nmrk2
miR-1195	Noc3l
miR-1195	Nploc4
miR-1195	Nrcam
miR-1195	Ntf5
miR-1195	Nucks1
miR-1195	Nxnl1
miR-1195	Olr1
miR-1195	Onecut3
miR-1195	Ooep
miR-1195	Orc4
miR-1195	Osbpl8
miR-1195	Ostf1
miR-1195	P2rx7
miR-1195	P2ry4
miR-1195	Paqr5
miR-1195	Paxip1
miR-1195	Pcdhb13
miR-1195	Pclaf
miR-1195	Pctp
miR-1195	Pde4c
miR-1195	Pdxk
miR-1195	Pex13
miR-1195	Pfas
miR-1195	Pfkl
miR-1195	Pigm
miR-1195	Pigv
miR-1195	Pik3c2b
miR-1195	Pin1
miR-1195	Plekhh1
miR-1195	Plin3
miR-1195	Pnoc
miR-1195	Pnpla3
miR-1195	Polr3gl
miR-1195	Ppfia3
miR-1195	Ppih
miR-1195	Ppm1k
miR-1195	Prdm9
miR-1195	Prpf4
miR-1195	Psmb11
miR-1195	Ptpn2
miR-1195	Rab11b
miR-1195	Rac2
miR-1195	Rad1
miR-1195	Ranbp17
miR-1195	Ranbp3l
miR-1195	Rasal2
miR-1195	Rasl12
miR-1195	Rbak
miR-1195	Rbm11
miR-1195	Rbm34
miR-1195	Rbm41
miR-1195	Rbms2
miR-1195	Rchy1
miR-1195	Rdh13
miR-1195	Rfxank
miR-1195	Rg9mtd2
miR-1195	Riok3
miR-1195	Rmi2
miR-1195	Rnd1
miR-1195	Rpl31
miR-1195	Rps3
miR-1195	Rragd
miR-1195	Rrp1b
miR-1195	Rsad1
miR-1195	Saysd1
miR-1195	Scd4
miR-1195	Scn2b
miR-1195	Sco1
miR-1195	Sec22c
miR-1195	Sema3e
miR-1195	Sema4b
miR-1195	Senp5
miR-1195	Sgk3
miR-1195	Sgms2
miR-1195	Slc12a8
miR-1195	Slc15a1
miR-1195	Slc24a6
miR-1195	Slc25a27
miR-1195	Slc25a51
miR-1195	Slc27a1
miR-1195	Slc28a3
miR-1195	Slc2a4
miR-1195	Slc35d2
miR-1195	Slc35e1
miR-1195	Slc35e2
miR-1195	Slc38a6
miR-1195	Slc39a1
miR-1195	Slc3a2
miR-1195	Slc6a20b
miR-1195	Slc7a14
miR-1195	Slc8b1
miR-1195	Smco1
miR-1195	Smpd4
miR-1195	Smtnl2
miR-1195	Soat1
miR-1195	Sod2
miR-1195	Sox7
miR-1195	Spg21
miR-1195	Spib
miR-1195	Srxn1
miR-1195	Stat1
miR-1195	Stk11ip
miR-1195	Ston2
miR-1195	Strbp
miR-1195	Stxbp5l
miR-1195	Supt7l
miR-1195	Syt15
miR-1195	Tapbp
miR-1195	Tars2
miR-1195	Tbl1xr1
miR-1195	Tbx20
miR-1195	Tcf25
miR-1195	Tcfcp2
miR-1195	Tcof1
miR-1195	Tfcp2
miR-1195	Thap2
miR-1195	Thoc6
miR-1195	Tigd3
miR-1195	Tiprl
miR-1195	Tle2
miR-1195	Tln2
miR-1195	Tmco3
miR-1195	Tmem263
miR-1195	Tmem69
miR-1195	Tmx4
miR-1195	Tnfaip6
miR-1195	Tnfrsf10b
miR-1195	Tnfsf10
miR-1195	Tor1aip2
miR-1195	Tox4
miR-1195	Tpmt
miR-1195	Trim27
miR-1195	Trim36
miR-1195	Trmt10a
miR-1195	Trub1
miR-1195	Tspyl1
miR-1195	Ttc26
miR-1195	Ttc5
miR-1195	Ttyh1
miR-1195	Tubb5
miR-1195	Tyr
miR-1195	Ubac1
miR-1195	Ube2j2
miR-1195	Ube2n
miR-1195	Ube2v2
miR-1195	Uevld
miR-1195	Ufd1
miR-1195	Ufd1l
miR-1195	Usp45
miR-1195	Utp23
miR-1195	Vamp3
miR-1195	Vav1
miR-1195	Vezt
miR-1195	Vsig10
miR-1195	Vwa7
miR-1195	Wdr25
miR-1195	Wdr85
miR-1195	Xpo1
miR-1195	Xpo7
miR-1195	Xrcc2
miR-1195	Zbtb8a
miR-1195	Zc3hav1l
miR-1195	Zdhhc3
miR-1195	Zfp113
miR-1195	Zfp317
miR-1195	Zfp322a
miR-1195	Zfp329
miR-1195	Zfp37
miR-1195	Zfp385c
miR-1195	Zfp422
miR-1195	Zfp446
miR-1195	Zfp459
miR-1195	Zfp558
miR-1195	Zfp697
miR-1195	Zfp780b
miR-1195	Zfp799
miR-1195	Zfp830
miR-1195	Zfp874b
miR-1195	Zfp882
miR-1195	Zfp933
miR-1195	Zmat3
miR-340-5p	1200014J11Rik
miR-340-5p	2010107E04Rik
miR-340-5p	2610301B20Rik
miR-340-5p	2700081O15Rik
miR-340-5p	4933411K20Rik
miR-340-5p	4933432B09Rik
miR-340-5p	5730455P16Rik
miR-340-5p	9430020K01Rik
miR-340-5p	A130050O07Rik
miR-340-5p	A230046K03Rik
miR-340-5p	A930038C07Rik
miR-340-5p	AA987161
miR-340-5p	AU040320
miR-340-5p	Abca1
miR-340-5p	Abcg1
miR-340-5p	Abhd17b
miR-340-5p	Abl2
miR-340-5p	Acadm
miR-340-5p	Acap2
miR-340-5p	Acbd3
miR-340-5p	Acer3
miR-340-5p	Acn9
miR-340-5p	Acsl1
miR-340-5p	Actr2
miR-340-5p	Acvr1b
miR-340-5p	Adam10
miR-340-5p	Adam22
miR-340-5p	Adnp
miR-340-5p	Aff1
miR-340-5p	Aff4
miR-340-5p	Agap1
miR-340-5p	Agfg2
miR-340-5p	Ago1
miR-340-5p	Agrn
miR-340-5p	Ahsa2
miR-340-5p	Akap6
miR-340-5p	Akt3
miR-340-5p	Anapc11
miR-340-5p	Ank
miR-340-5p	Ank3
miR-340-5p	Ankrd12
miR-340-5p	Ankrd46
miR-340-5p	Anks1b
miR-340-5p	Anp32e
miR-340-5p	Ap1s2
miR-340-5p	Ap3m1
miR-340-5p	Apbb3
miR-340-5p	Appl1
miR-340-5p	Arfip1
miR-340-5p	Arhgap26
miR-340-5p	Arhgef9
miR-340-5p	Arid1a
miR-340-5p	Arid4b
miR-340-5p	Arl2bp
miR-340-5p	Arl6ip6
miR-340-5p	Armcx4
miR-340-5p	Arnt
miR-340-5p	Arrdc3
miR-340-5p	Asb7
miR-340-5p	Atp6ap2
miR-340-5p	Atxn3
miR-340-5p	Atxn7
miR-340-5p	Auts2
miR-340-5p	Azin1
miR-340-5p	B3galt5
miR-340-5p	B4galt2
miR-340-5p	BC003331
miR-340-5p	BC023829
miR-340-5p	Bai3
miR-340-5p	Bcl11a
miR-340-5p	Bcl2
miR-340-5p	Bdh1
miR-340-5p	Bmp2k
miR-340-5p	Brsk2
miR-340-5p	C130039O16Rik
miR-340-5p	Cadm2
miR-340-5p	Cadm3
miR-340-5p	Camk2a
miR-340-5p	Camk2n1
miR-340-5p	Camta1
miR-340-5p	Cav1
miR-340-5p	Cbx1
miR-340-5p	Ccl28
miR-340-5p	Ccnt2
miR-340-5p	Ccny
miR-340-5p	Ccser2
miR-340-5p	Cd2ap
miR-340-5p	Cdan1
miR-340-5p	Cdc123
miR-340-5p	Cdc14b
miR-340-5p	Cdc42
miR-340-5p	Cdca4
miR-340-5p	Cdh12
miR-340-5p	Cdk19
miR-340-5p	Cds2
miR-340-5p	Celf5
miR-340-5p	Cep120
miR-340-5p	Cep170
miR-340-5p	Chd7
miR-340-5p	Chd9
miR-340-5p	Chl1
miR-340-5p	Chmp4b
miR-340-5p	Chst15
miR-340-5p	Ckap5
miR-340-5p	Clcn4-2
miR-340-5p	Cldn25
miR-340-5p	Cltc
miR-340-5p	Cmtm6
miR-340-5p	Cntn3
miR-340-5p	Cntnap2
miR-340-5p	Coa5
miR-340-5p	Cog3
miR-340-5p	Col9a3
miR-340-5p	Cpeb2
miR-340-5p	Creb1
miR-340-5p	Creb5
miR-340-5p	Cript
miR-340-5p	Crk
miR-340-5p	Cry2
miR-340-5p	Crybg3
miR-340-5p	Csgalnact2
miR-340-5p	Csnk1g1
miR-340-5p	Csnk1g3
miR-340-5p	Ctage5
miR-340-5p	Ctnnd1
miR-340-5p	Cwc25
miR-340-5p	Cxadr
miR-340-5p	Cxcl12
miR-340-5p	Cyfip1
miR-340-5p	Cyth3
miR-340-5p	D15Ertd621e
miR-340-5p	Dach1
miR-340-5p	Dapk1
miR-340-5p	Dbndd2
miR-340-5p	Dcx
miR-340-5p	Ddn
miR-340-5p	Dennd6a
miR-340-5p	Dgcr2
miR-340-5p	Dgkd
miR-340-5p	Dgke
miR-340-5p	Dlc1
miR-340-5p	Dlg2
miR-340-5p	Dmd
miR-340-5p	Dock9
miR-340-5p	Dpysl3
miR-340-5p	Dr1
miR-340-5p	Dstn
miR-340-5p	Dync1li2
miR-340-5p	Dyrk3
miR-340-5p	Edem1
miR-340-5p	Eif4enif1
miR-340-5p	Eif4g2
miR-340-5p	Elavl4
miR-340-5p	Elmsan1
miR-340-5p	Elovl5
miR-340-5p	Eml5
miR-340-5p	Emp2
miR-340-5p	En2
miR-340-5p	Enc1
miR-340-5p	Enpp2
miR-340-5p	Eogt
miR-340-5p	Epha7
miR-340-5p	Ephb4
miR-340-5p	Epn2
miR-340-5p	Ept1
miR-340-5p	Esyt2
miR-340-5p	Exosc1
miR-340-5p	Fam100b
miR-340-5p	Fam117b
miR-340-5p	Fam160a1
miR-340-5p	Fam168b
miR-340-5p	Fam172a
miR-340-5p	Fam227a
miR-340-5p	Fam73a
miR-340-5p	Fat1
miR-340-5p	Fbxl3
miR-340-5p	Fbxo21
miR-340-5p	Fbxo3
miR-340-5p	Fbxo38
miR-340-5p	Fcho2
miR-340-5p	Fgd6
miR-340-5p	Fhod3
miR-340-5p	Fnbp1l
miR-340-5p	Fopnl
miR-340-5p	Foxn2
miR-340-5p	Fras1
miR-340-5p	Fstl5
miR-340-5p	Fubp1
miR-340-5p	Fzd6
miR-340-5p	G3bp2
miR-340-5p	Gabpa
miR-340-5p	Gabra6
miR-340-5p	Gabrg1
miR-340-5p	Gad1
miR-340-5p	Gas2l3
miR-340-5p	Gdf10
miR-340-5p	Glce
miR-340-5p	Glul
miR-340-5p	Gm2a
miR-340-5p	Gm5151
miR-340-5p	Gnptab
miR-340-5p	Golga1
miR-340-5p	Golph3
miR-340-5p	Got1
miR-340-5p	Gpd1l
miR-340-5p	Gphn
miR-340-5p	Gpr123
miR-340-5p	Gpr158
miR-340-5p	Grem2
miR-340-5p	Grhl1
miR-340-5p	Gria2
miR-340-5p	Gtdc1
miR-340-5p	Has3
miR-340-5p	Hbegf
miR-340-5p	Hdac2
miR-340-5p	Hdac9
miR-340-5p	Herpud2
miR-340-5p	Hipk1
miR-340-5p	Hnrnpa0
miR-340-5p	Hrk
miR-340-5p	Hunk
miR-340-5p	Hus1
miR-340-5p	Ice2
miR-340-5p	Icmt
miR-340-5p	Id2
miR-340-5p	Idh1
miR-340-5p	Ids
miR-340-5p	Igfbp3
miR-340-5p	Igsf3
miR-340-5p	Il1rapl1
miR-340-5p	Impa1
miR-340-5p	Ing3
miR-340-5p	Ino80d
miR-340-5p	Inpp5a
miR-340-5p	Insm1
miR-340-5p	Ints10
miR-340-5p	Ipcef1
miR-340-5p	Ipmk
miR-340-5p	Ism1
miR-340-5p	Itfg1
miR-340-5p	Itgb1bp3
miR-340-5p	Itsn1
miR-340-5p	Jakmip2
miR-340-5p	Jmjd4
miR-340-5p	Kat6a
miR-340-5p	Katnbl1
miR-340-5p	Kcnj2
miR-340-5p	Kcnj3
miR-340-5p	Kcnj6
miR-340-5p	Kcnk1
miR-340-5p	Kcnk2
miR-340-5p	Kctd1
miR-340-5p	Kdm5b
miR-340-5p	Kif13a
miR-340-5p	Kif16b
miR-340-5p	Kif23
miR-340-5p	Kif5c
miR-340-5p	Klhl20
miR-340-5p	Klhl24
miR-340-5p	Klhl7
miR-340-5p	Kpna1
miR-340-5p	L3mbtl3
miR-340-5p	Lancl3
miR-340-5p	Larp4
miR-340-5p	Lgr4
miR-340-5p	Limch1
miR-340-5p	Lin28b
miR-340-5p	Lin7c
miR-340-5p	Lmtk2
miR-340-5p	Lnp
miR-340-5p	Lnpep
miR-340-5p	Lnx2
miR-340-5p	Lpar4
miR-340-5p	Lpcat1
miR-340-5p	Lphn3
miR-340-5p	Lrif1
miR-340-5p	Lrp11
miR-340-5p	Lrrc55
miR-340-5p	Lrrc58
miR-340-5p	Lsamp
miR-340-5p	Ltn1
miR-340-5p	Luc7l
miR-340-5p	Luc7l3
miR-340-5p	Maml1
miR-340-5p	Man1a2
miR-340-5p	Man2a1
miR-340-5p	Map1lc3b
miR-340-5p	Map3k1
miR-340-5p	Map3k2
miR-340-5p	Map3k7
miR-340-5p	Mapk1
miR-340-5p	Mapkapk3
miR-340-5p	Marchf6
miR-340-5p	Mast2
miR-340-5p	Mbd2
miR-340-5p	Mbtd1
miR-340-5p	Mccc1
miR-340-5p	Mcfd2
miR-340-5p	Mcl1
miR-340-5p	Med13
miR-340-5p	Med14
miR-340-5p	Med28
miR-340-5p	Mef2a
miR-340-5p	Megf9
miR-340-5p	Memo1
miR-340-5p	Met
miR-340-5p	Mfhas1
miR-340-5p	Mga
miR-340-5p	Mlf2
miR-340-5p	Mllt10
miR-340-5p	Mmgt1
miR-340-5p	Mmp16
miR-340-5p	Morf4l1
miR-340-5p	Morn4
miR-340-5p	Mpv17l
miR-340-5p	Msantd4
miR-340-5p	Msi2
miR-340-5p	Mtf2
miR-340-5p	Mtus1
miR-340-5p	Myh10
miR-340-5p	Mylip
miR-340-5p	Myo10
miR-340-5p	Myo5a
miR-340-5p	Myo9a
miR-340-5p	Myt1
miR-340-5p	N4bp2l2
miR-340-5p	Naa15
miR-340-5p	Napb
miR-340-5p	Narg2
miR-340-5p	Nars
miR-340-5p	Nbr1
miR-340-5p	Nckap5
miR-340-5p	Ncor1
miR-340-5p	Ndnf
miR-340-5p	Ndst1
miR-340-5p	Ndufs4
miR-340-5p	Neto1
miR-340-5p	Neto2
miR-340-5p	Nfatc3
miR-340-5p	Nfia
miR-340-5p	Nipa2
miR-340-5p	Nktr
miR-340-5p	Nlgn1
miR-340-5p	Nmrk2
miR-340-5p	Nolc1
miR-340-5p	Npnt
miR-340-5p	Npr3
miR-340-5p	Nptn
miR-340-5p	Nr1d2
miR-340-5p	Nr4a2
miR-340-5p	Nrep
miR-340-5p	Nrg3
miR-340-5p	Nrk
miR-340-5p	Nsg2
miR-340-5p	Ntrk2
miR-340-5p	Nucks1
miR-340-5p	Nudt4
miR-340-5p	Ogt
miR-340-5p	Olfm3
miR-340-5p	Osbpl11
miR-340-5p	Otud4
miR-340-5p	Oxsr1
miR-340-5p	P2ry1
miR-340-5p	PIK3CA
miR-340-5p	Padi2
miR-340-5p	Pafah1b2
miR-340-5p	Pak2
miR-340-5p	Pam
miR-340-5p	Pan3
miR-340-5p	Pank2
miR-340-5p	Papola
miR-340-5p	Pard6g
miR-340-5p	Parp11
miR-340-5p	Pbx3
miR-340-5p	Pcdhb17
miR-340-5p	Pcmtd1
miR-340-5p	Pcyox1
miR-340-5p	Pde4b
miR-340-5p	Pde4dip
miR-340-5p	Pde7b
miR-340-5p	Pdgfra
miR-340-5p	Pds5b
miR-340-5p	Peli2
miR-340-5p	Pfn2
miR-340-5p	Phf14
miR-340-5p	Phf3
miR-340-5p	Pias1
miR-340-5p	Pik3ip1
miR-340-5p	Pik3r1
miR-340-5p	Pikfyve
miR-340-5p	Pisd
miR-340-5p	Pkd2
miR-340-5p	Plat
miR-340-5p	Plekha1
miR-340-5p	Plekha3
miR-340-5p	Plxnd1
miR-340-5p	Pm20d2
miR-340-5p	Pnma2
miR-340-5p	Polr3f
miR-340-5p	Pou3f3
miR-340-5p	Ppapdc1b
miR-340-5p	Ppm1k
miR-340-5p	Ppm1l
miR-340-5p	Ppp1r12c
miR-340-5p	Ppp1r13l
miR-340-5p	Ppp1r9a
miR-340-5p	Ppp3cb
miR-340-5p	Ppp3r1
miR-340-5p	Ppp6r3
miR-340-5p	Pptc7
miR-340-5p	Prdx3
miR-340-5p	Prkaa1
miR-340-5p	Prkar1a
miR-340-5p	Prnp
miR-340-5p	Prr14l
miR-340-5p	Prrc2b
miR-340-5p	Psd3
miR-340-5p	Ptp4a2
miR-340-5p	Ptprg
miR-340-5p	Ptprr
miR-340-5p	Pum1
miR-340-5p	Pum2
miR-340-5p	Purg
miR-340-5p	Pvrl1
miR-340-5p	Qk
miR-340-5p	Qser1
miR-340-5p	R3hdm2
miR-340-5p	Rab11fip1
miR-340-5p	Rabgap1l
miR-340-5p	Ralgapa2
miR-340-5p	Rapgefl1
miR-340-5p	Rbm18
miR-340-5p	Rce1
miR-340-5p	Reck
miR-340-5p	Reep1
miR-340-5p	Rev3l
miR-340-5p	Rictor
miR-340-5p	Rnf111
miR-340-5p	Rnf141
miR-340-5p	Rnf214
miR-340-5p	Rnf44
miR-340-5p	Robo1
miR-340-5p	Robo2
miR-340-5p	Rpgrip1l
miR-340-5p	Rragc
miR-340-5p	Sall3
miR-340-5p	Scmh1
miR-340-5p	Scn1a
miR-340-5p	Sdc3
miR-340-5p	Sdccag3
miR-340-5p	Sema5a
miR-340-5p	Septin2
miR-340-5p	Septin3
miR-340-5p	Serinc3
miR-340-5p	Serpine2
miR-340-5p	Sestd1
miR-340-5p	Sfrs18
miR-340-5p	Sgpp1
miR-340-5p	Shroom2
miR-340-5p	Six2
miR-340-5p	Ski
miR-340-5p	Skil
miR-340-5p	Slain1
miR-340-5p	Slc14a1
miR-340-5p	Slc16a14
miR-340-5p	Slc18a2
miR-340-5p	Slc1a1
miR-340-5p	Slc23a2
miR-340-5p	Slc24a2
miR-340-5p	Slc25a24
miR-340-5p	Slc25a3
miR-340-5p	Slc2a3
miR-340-5p	Slc35a1
miR-340-5p	Slc35a4
miR-340-5p	Slc41a1
miR-340-5p	Slc41a2
miR-340-5p	Slc44a5
miR-340-5p	Slc7a1
miR-340-5p	Slc7a11
miR-340-5p	Slc7a2
miR-340-5p	Slc9a6
miR-340-5p	Slit3
miR-340-5p	Slitrk4
miR-340-5p	Sltm
miR-340-5p	Smad5
miR-340-5p	Smad9
miR-340-5p	Smim15
miR-340-5p	Smoc1
miR-340-5p	Smtnl2
miR-340-5p	Snapc1
miR-340-5p	Snhg11
miR-340-5p	Snx9
miR-340-5p	Soat1
miR-340-5p	Socs6
miR-340-5p	Son
miR-340-5p	Sort1
miR-340-5p	Sos1
miR-340-5p	Sox11
miR-340-5p	Sox4
miR-340-5p	Spag1
miR-340-5p	Spag9
miR-340-5p	Sphkap
miR-340-5p	Spp1
miR-340-5p	Srsf11
miR-340-5p	Srsf2
miR-340-5p	Stau2
miR-340-5p	Stk24
miR-340-5p	Strn
miR-340-5p	Stt3a
miR-340-5p	Stxbp1
miR-340-5p	Sufu
miR-340-5p	Suz12
miR-340-5p	Sv2a
miR-340-5p	Syap1
miR-340-5p	Synj1
miR-340-5p	Syt2
miR-340-5p	Tanc2
miR-340-5p	Tapt1
miR-340-5p	Tardbp
miR-340-5p	Tax1bp1
miR-340-5p	Tbc1d20
miR-340-5p	Tbc1d2b
miR-340-5p	Tbl2
miR-340-5p	Tcf4
miR-340-5p	Tenm4
miR-340-5p	Tfap2b
miR-340-5p	Tgfbr1
miR-340-5p	Tgfbr2
miR-340-5p	Tgfbr3
miR-340-5p	Tgif1
miR-340-5p	Thap2
miR-340-5p	Tmc8
miR-340-5p	Tmed5
miR-340-5p	Tmeff2
miR-340-5p	Tmem106b
miR-340-5p	Tmem178b
miR-340-5p	Tmem209
miR-340-5p	Tmem240
miR-340-5p	Tmem248
miR-340-5p	Tmem33
miR-340-5p	Tmem47
miR-340-5p	Tmem55a
miR-340-5p	Tmem69
miR-340-5p	Tmod2
miR-340-5p	Tmx4
miR-340-5p	Tnks2
miR-340-5p	Tom1l1
miR-340-5p	Tpd52
miR-340-5p	Trappc8
miR-340-5p	Trim2
miR-340-5p	Tspan2
miR-340-5p	Ttc39b
miR-340-5p	Txndc5
miR-340-5p	Ubald2
miR-340-5p	Ube4b
miR-340-5p	Ubl3
miR-340-5p	Ubn1
miR-340-5p	Ubr3
miR-340-5p	Ugcg
miR-340-5p	Ugdh
miR-340-5p	Usp25
miR-340-5p	Utrn
miR-340-5p	Vamp3
miR-340-5p	Vbp1
miR-340-5p	Vcam1
miR-340-5p	Vcan
miR-340-5p	Vegfa
miR-340-5p	Vezt
miR-340-5p	Vma21
miR-340-5p	Vopp1
miR-340-5p	Wdr37
miR-340-5p	Whsc1l1
miR-340-5p	Wipf1
miR-340-5p	Wnt11
miR-340-5p	Xpo5
miR-340-5p	Xpr1
miR-340-5p	Yes1
miR-340-5p	Ywhab
miR-340-5p	Ywhag
miR-340-5p	Zbtb33
miR-340-5p	Zcchc24
miR-340-5p	Zcchc9
miR-340-5p	Zfp260
miR-340-5p	Zfp276
miR-340-5p	Zfp365
miR-340-5p	Zfp397
miR-340-5p	Zfp512
miR-340-5p	Zfp532
miR-340-5p	Zfp583
miR-340-5p	Zfp619
miR-340-5p	Zfp664
miR-340-5p	Zfp697
miR-340-5p	Zfp729b
miR-340-5p	Zfp800
miR-340-5p	Zfp874b
miR-340-5p	Zik1
miR-340-5p	Zkscan1
miR-340-5p	Zmynd11
miR-340-5p	Znrf2
miR-9-5p	08-Mar
miR-9-5p	2700089E24Rik
miR-9-5p	4930402H24Rik
miR-9-5p	4931406P16Rik
miR-9-5p	AI504432
miR-9-5p	AK010878
miR-9-5p	AW549877
miR-9-5p	AW554918
miR-9-5p	Aatk
miR-9-5p	Abca1
miR-9-5p	Abcd1
miR-9-5p	Abcf1
miR-9-5p	Abhd10
miR-9-5p	Abr
miR-9-5p	Acer1
miR-9-5p	Acer3
miR-9-5p	Acly
miR-9-5p	Actn4
miR-9-5p	Actr1a
miR-9-5p	Adam10
miR-9-5p	Adam11
miR-9-5p	Adamts3
miR-9-5p	Adamts9
miR-9-5p	Adcy1
miR-9-5p	Adcy6
miR-9-5p	Adcyap1r1
miR-9-5p	Agfg1
miR-9-5p	Ak4
miR-9-5p	Akap9
miR-9-5p	Akt3
miR-9-5p	Aldh3a2
miR-9-5p	Ambra1
miR-9-5p	Amer1
miR-9-5p	Amer2
miR-9-5p	Ank2
miR-9-5p	Ank3
miR-9-5p	Ankrd12
miR-9-5p	Ankrd40
miR-9-5p	Ankrd63
miR-9-5p	Antxr2
miR-9-5p	Ap1s2
miR-9-5p	Aqp4
miR-9-5p	Arf2
miR-9-5p	Arhgap6
miR-9-5p	Arhgdia
miR-9-5p	Arid1a
miR-9-5p	Arid4a
miR-9-5p	Armcx2
miR-9-5p	Arpc1b
miR-9-5p	Arpp21
miR-9-5p	Asb7
miR-9-5p	Asxl3
miR-9-5p	Atf1
miR-9-5p	Atp1a2
miR-9-5p	Atp1b1
miR-9-5p	Atp2b3
miR-9-5p	Atp6v0a1
miR-9-5p	Atp8a1
miR-9-5p	B3galt1
miR-9-5p	B4galnt1
miR-9-5p	B4galt1
miR-9-5p	B4galt5
miR-9-5p	Bbs1
miR-9-5p	Bche
miR-9-5p	Bcl2l11
miR-9-5p	Bcl6
miR-9-5p	Bclaf1
miR-9-5p	Bend6
miR-9-5p	Bmp2
miR-9-5p	Bptf
miR-9-5p	Bsn
miR-9-5p	C1ql3
miR-9-5p	Caly
miR-9-5p	Camkk2
miR-9-5p	Camta1
miR-9-5p	Car7
miR-9-5p	Carm1
miR-9-5p	Cbln4
miR-9-5p	Ccdc50
miR-9-5p	Ccdc6
miR-9-5p	Ccdc91
miR-9-5p	Ccnf
miR-9-5p	Ccser2
miR-9-5p	Cd151
miR-9-5p	Cdan1
miR-9-5p	Cdc14b
miR-9-5p	Cdc73
miR-9-5p	Cdh10
miR-9-5p	Cdk13
miR-9-5p	Cds2
miR-9-5p	Cecr2
miR-9-5p	Celf6
miR-9-5p	Celsr2
miR-9-5p	Chl1
miR-9-5p	Chpt1
miR-9-5p	Chst11
miR-9-5p	Chst15
miR-9-5p	Cib2
miR-9-5p	Clasp1
miR-9-5p	Clip1
miR-9-5p	Clock
miR-9-5p	Clp1
miR-9-5p	Clstn1
miR-9-5p	Cnnm2
miR-9-5p	Cnrip1
miR-9-5p	Cntn3
miR-9-5p	Col4a1
miR-9-5p	Col4a2
miR-9-5p	Colec12
miR-9-5p	Cox6c
miR-9-5p	Cpeb2
miR-9-5p	Cplx2
miR-9-5p	Creb1
miR-9-5p	Creb3l2
miR-9-5p	Crebrf
miR-9-5p	Cspp1
miR-9-5p	Csrnp2
miR-9-5p	Ctdsp1
miR-9-5p	Ctdsp2
miR-9-5p	Ctgf
miR-9-5p	Ctnnb1
miR-9-5p	Cxcl12
miR-9-5p	Cxcr4
miR-9-5p	Cxxc5
miR-9-5p	D3Bwg0562e
miR-9-5p	D430041D05Rik
miR-9-5p	Dact3
miR-9-5p	Dbt
miR-9-5p	Ddx17
miR-9-5p	Dhcr24
miR-9-5p	Diras2
miR-9-5p	Disp2
miR-9-5p	Dlg4
miR-9-5p	Dmtf1
miR-9-5p	Dnajb4
miR-9-5p	Dnajc14
miR-9-5p	Dock9
miR-9-5p	Dram2
miR-9-5p	Dtna
miR-9-5p	Dusp6
miR-9-5p	Dzank1
miR-9-5p	E130309D14Rik
miR-9-5p	Eaf1
miR-9-5p	Eef1d
miR-9-5p	Efnb2
miR-9-5p	Egr1
miR-9-5p	Eif1a
miR-9-5p	Elfn2
miR-9-5p	Elmod2
miR-9-5p	Elmod3
miR-9-5p	Elovl2
miR-9-5p	Elovl5
miR-9-5p	Elovl6
miR-9-5p	Eml1
miR-9-5p	Eml5
miR-9-5p	En2
miR-9-5p	Epas1
miR-9-5p	Epm2aip1
miR-9-5p	Eps15
miR-9-5p	Erc2
miR-9-5p	Erlin1
miR-9-5p	Esyt2
miR-9-5p	Exoc2
miR-9-5p	Fads2
miR-9-5p	Fam101b
miR-9-5p	Fam115a
miR-9-5p	Fam219a
miR-9-5p	Fam43a
miR-9-5p	Fam53c
miR-9-5p	Fam63b
miR-9-5p	Fam76a
miR-9-5p	Fbxl16
miR-9-5p	Fbxl17
miR-9-5p	Fbxw11
miR-9-5p	Fem1c
miR-9-5p	Flnb
miR-9-5p	Flt1
miR-9-5p	Flt3
miR-9-5p	Fmn1
miR-9-5p	Fmnl2
miR-9-5p	Fnip1
miR-9-5p	Fnip2
miR-9-5p	Foxg1
miR-9-5p	Foxk2
miR-9-5p	Foxn2
miR-9-5p	Foxo3
miR-9-5p	Foxp4
miR-9-5p	Frmd4a
miR-9-5p	Fstl1
miR-9-5p	Furin
miR-9-5p	Fut9
miR-9-5p	Fxr1
miR-9-5p	Fyttd1
miR-9-5p	Gabra1
miR-9-5p	Gfap
miR-9-5p	Ggt7
miR-9-5p	Gjc3
miR-9-5p	Gm12258
miR-9-5p	Gm2a
miR-9-5p	Gnai1
miR-9-5p	Gpr88
miR-9-5p	Gramd1b
miR-9-5p	Grhl1
miR-9-5p	Gria2
miR-9-5p	Gria4
miR-9-5p	Grin2b
miR-9-5p	Gtdc1
miR-9-5p	Gtf3c4
miR-9-5p	Gucy1b3
miR-9-5p	Guk1
miR-9-5p	Gzf1
miR-9-5p	Hapln1
miR-9-5p	Hdac2
miR-9-5p	Hdgfrp3
miR-9-5p	Heatr5a
miR-9-5p	Hecw2
miR-9-5p	Hes1
miR-9-5p	Hipk1
miR-9-5p	Hist3h2ba
miR-9-5p	Hpcal4
miR-9-5p	Hs6st1
miR-9-5p	Igf2
miR-9-5p	Il1rap
miR-9-5p	Ilvbl
miR-9-5p	Impa1
miR-9-5p	Ist1
miR-9-5p	Isyna1
miR-9-5p	Itga4
miR-9-5p	Itm2c
miR-9-5p	Jakmip2
miR-9-5p	Kalrn
miR-9-5p	Kcnc1
miR-9-5p	Kcnh5
miR-9-5p	Kcns2
miR-9-5p	Kif21a
miR-9-5p	Kif5a
miR-9-5p	Kif5c
miR-9-5p	Klf7
miR-9-5p	Klf8
miR-9-5p	Klhl21
miR-9-5p	Kmt2a
miR-9-5p	Ky
miR-9-5p	Lancl3
miR-9-5p	Larp4
miR-9-5p	Lfng
miR-9-5p	Lgi1
miR-9-5p	Lin28b
miR-9-5p	Lmbrd1
miR-9-5p	Lmbrd2
miR-9-5p	Lonrf2
miR-9-5p	Lphn3
miR-9-5p	Lrig2
miR-9-5p	Lrrc58
miR-9-5p	Lsamp
miR-9-5p	Lzts3
miR-9-5p	M6pr
miR-9-5p	Maea
miR-9-5p	Magt1
miR-9-5p	Man1a2
miR-9-5p	Map6
miR-9-5p	Mapk4
miR-9-5p	Mapt
miR-9-5p	Mar-08
miR-9-5p	Marchf6
miR-9-5p	Mdga2
miR-9-5p	Mdk
miR-9-5p	Megf10
miR-9-5p	Megf9
miR-9-5p	Mkx
miR-9-5p	Mmd
miR-9-5p	Mmp16
miR-9-5p	Morc2a
miR-9-5p	Mtmr4
miR-9-5p	Mycn
miR-9-5p	Myo10
miR-9-5p	Myo18a
miR-9-5p	Myo5a
miR-9-5p	Myo6
miR-9-5p	N28178
miR-9-5p	Narf
miR-9-5p	Ncor1
miR-9-5p	Ncor2
miR-9-5p	Ndrg2
miR-9-5p	Nedd4
miR-9-5p	Nek9
miR-9-5p	Nelfb
miR-9-5p	Neto2
miR-9-5p	Nf1
miR-9-5p	Nhsl1
miR-9-5p	Nkrf
miR-9-5p	Nmt2
miR-9-5p	Nos1
miR-9-5p	Npc1
miR-9-5p	Npc2
miR-9-5p	Nptx1
miR-9-5p	Nr2c1
miR-9-5p	Nrarp
miR-9-5p	Nup50
miR-9-5p	Ocrl
miR-9-5p	Opcml
miR-9-5p	Opn3
miR-9-5p	P4ha2
miR-9-5p	Pacs2
miR-9-5p	Padi2
miR-9-5p	Paip2
miR-9-5p	Pank3
miR-9-5p	Paqr8
miR-9-5p	Pard6g
miR-9-5p	Pbrm1
miR-9-5p	Pcdh7
miR-9-5p	Pcdh8
miR-9-5p	Pcmtd2
miR-9-5p	Pcnx
miR-9-5p	Pdhx
miR-9-5p	Pds5b
miR-9-5p	Pea15a
miR-9-5p	Pgrmc1
miR-9-5p	Pik3cb
miR-9-5p	Pik3cd
miR-9-5p	Pikfyve
miR-9-5p	Pitpnc1
miR-9-5p	Plat
miR-9-5p	Plbd2
miR-9-5p	Pld3
miR-9-5p	Plscr3
miR-9-5p	Plxnb3
miR-9-5p	Pnma2
miR-9-5p	Polr3k
miR-9-5p	Ppm1l
miR-9-5p	Ppp1r13b
miR-9-5p	Ppp2r5d
miR-9-5p	Ppp3r1
miR-9-5p	Prkar2a
miR-9-5p	Prkcb
miR-9-5p	Prnp
miR-9-5p	Prom1
miR-9-5p	Prps2
miR-9-5p	Prrc2b
miR-9-5p	Prrg3
miR-9-5p	Prrt3
miR-9-5p	Psd3
miR-9-5p	Psen1
miR-9-5p	Psme4
miR-9-5p	Ptbp2
miR-9-5p	Ptcd1
miR-9-5p	Ptch1
miR-9-5p	Ptgds
miR-9-5p	Ptprd
miR-9-5p	Ptprg
miR-9-5p	Pvrl1
miR-9-5p	Pxdn
miR-9-5p	R3hdm1
miR-9-5p	Rab9b
miR-9-5p	Rad9b
miR-9-5p	Rap1b
miR-9-5p	Rapgef6
miR-9-5p	Rasa1
miR-9-5p	Rasd2
miR-9-5p	Rasgrp1
miR-9-5p	Rassf3
miR-9-5p	Rbfox1
miR-9-5p	Rbm24
miR-9-5p	Rbm25
miR-9-5p	Rbm27
miR-9-5p	Rcan2
miR-9-5p	Reep1
miR-9-5p	Reep4
miR-9-5p	Reep5
miR-9-5p	Rela
miR-9-5p	Rfx7
miR-9-5p	Rgp1
miR-9-5p	Rgs7bp
miR-9-5p	Rictor
miR-9-5p	Rnf128
miR-9-5p	Rnf144a
miR-9-5p	Rnf19a
miR-9-5p	Rnf2
miR-9-5p	Rnf4
miR-9-5p	Ror1
miR-9-5p	Ror2
miR-9-5p	Rpgrip1l
miR-9-5p	Rptor
miR-9-5p	Rundc3b
miR-9-5p	Runx1
miR-9-5p	Sacm1l
miR-9-5p	Scamp1
miR-9-5p	Scd1
miR-9-5p	Scn2b
miR-9-5p	Scn3b
miR-9-5p	Scn8a
miR-9-5p	Scrn1
miR-9-5p	Sec31a
miR-9-5p	Sel1l
miR-9-5p	Sema6d
miR-9-5p	Senp8
miR-9-5p	Serpini1
miR-9-5p	Sertm1
miR-9-5p	Sestd1
miR-9-5p	Sfrp1
miR-9-5p	Shank2
miR-9-5p	Shroom4
miR-9-5p	Sidt2
miR-9-5p	Sirt1
miR-9-5p	Slc10a2
miR-9-5p	Slc10a7
miR-9-5p	Slc12a5
miR-9-5p	Slc14a2
miR-9-5p	Slc16a7
miR-9-5p	Slc1a1
miR-9-5p	Slc24a2
miR-9-5p	Slc30a10
miR-9-5p	Slc30a7
miR-9-5p	Slc31a2
miR-9-5p	Slc33a1
miR-9-5p	Slc35g1
miR-9-5p	Slc38a7
miR-9-5p	Slc6a6
miR-9-5p	Slc9a1
miR-9-5p	Smap2
miR-9-5p	Smarcd2
miR-9-5p	Smc2
miR-9-5p	Smyd1
miR-9-5p	Snap25
miR-9-5p	Snph
miR-9-5p	Snx25
miR-9-5p	Snx27
miR-9-5p	Soat1
miR-9-5p	Socs5
miR-9-5p	Sos1
miR-9-5p	Specc1l
miR-9-5p	Sphkap
miR-9-5p	Spire1
miR-9-5p	Spred3
miR-9-5p	Sprn
miR-9-5p	Sptb
miR-9-5p	Sra1
miR-9-5p	Srcin1
miR-9-5p	Srek1
miR-9-5p	Srrm2
miR-9-5p	Ssr1
miR-9-5p	St8sia3
miR-9-5p	Stam2
miR-9-5p	Stat2
miR-9-5p	Stk11ip
miR-9-5p	Stmn1
miR-9-5p	Sufu
miR-9-5p	Sumf2
miR-9-5p	Surf6
miR-9-5p	Syap1
miR-9-5p	Sybu
miR-9-5p	Syne1
miR-9-5p	Syt11
miR-9-5p	Tacc1
miR-9-5p	Tanc2
miR-9-5p	Tbc1d22a
miR-9-5p	Tbc1d24
miR-9-5p	Tef
miR-9-5p	Tenm4
miR-9-5p	Tgfbr2
miR-9-5p	Tgfbr3
miR-9-5p	Thrsp
miR-9-5p	Tln2
miR-9-5p	Tmc7
miR-9-5p	Tmed8
miR-9-5p	Tmem109
miR-9-5p	Tmem136
miR-9-5p	Tmem184b
miR-9-5p	Tmem248
miR-9-5p	Tmem40
miR-9-5p	Tmem65
miR-9-5p	Tnks
miR-9-5p	Tomm6
miR-9-5p	Tor1aip2
miR-9-5p	Tpm1
miR-9-5p	Traf3
miR-9-5p	Tram1
miR-9-5p	Trim25
miR-9-5p	Tsc1
miR-9-5p	Tspan31
miR-9-5p	Tspan7
miR-9-5p	Ttc14
miR-9-5p	Ttr
miR-9-5p	Ttyh2
miR-9-5p	Ttyh3
miR-9-5p	Tubgcp4
miR-9-5p	Ube3c
miR-9-5p	Ufl1
miR-9-5p	Unc13c
miR-9-5p	Unc5c
miR-9-5p	Unk
miR-9-5p	Usp46
miR-9-5p	Utp23
miR-9-5p	Utrn
miR-9-5p	Uvssa
miR-9-5p	Vamp3
miR-9-5p	Vbp1
miR-9-5p	Vipr1
miR-9-5p	Vps37a
miR-9-5p	Wasf2
miR-9-5p	Wdr37
miR-9-5p	Wipf1
miR-9-5p	Wnk1
miR-9-5p	Wtip
miR-9-5p	Xxylt1
miR-9-5p	Ybx3
miR-9-5p	Zbed3
miR-9-5p	Zbtb24
miR-9-5p	Zbtb34
miR-9-5p	Zbtb41
miR-9-5p	Zcchc14
miR-9-5p	Zdhhc20
miR-9-5p	Zdhhc7
miR-9-5p	Zfand4
miR-9-5p	Zfhx3
miR-9-5p	Zfhx4
miR-9-5p	Zfp275
miR-9-5p	Zfp282
miR-9-5p	Zfp36l2
miR-9-5p	Zfp521
miR-9-5p	Zfp704
miR-9-5p	Zic1
miR-9-5p	Zic3
miR-9-5p	Zkscan1
miR-9-5p	Zmat3
miR-9-5p	Zmynd8
miR-9-5p	Zzz3
miR-150-5p	0610010B08Rik
miR-150-5p	A830018L16Rik
miR-150-5p	AY074887
miR-150-5p	Abl2
miR-150-5p	Acat1
miR-150-5p	Adarb1
miR-150-5p	Akt1
miR-150-5p	Angel2
miR-150-5p	Arhgap23
miR-150-5p	Asxl2
miR-150-5p	Bicd2
miR-150-5p	Btc
miR-150-5p	Btrc
miR-150-5p	C030039L03Rik
miR-150-5p	Camk4
miR-150-5p	Car5b
miR-150-5p	Cbl
miR-150-5p	Cd300a
miR-150-5p	Cdc14b
miR-150-5p	Cds2
miR-150-5p	Chek2
miR-150-5p	Chic1
miR-150-5p	Chrnb4
miR-150-5p	Cish
miR-150-5p	Cntn2
miR-150-5p	Col4a5
miR-150-5p	Cxcl11
miR-150-5p	Cxcr4
miR-150-5p	Cycs
miR-150-5p	Depdc5
miR-150-5p	Diap2
miR-150-5p	Diaph2
miR-150-5p	Dixdc1
miR-150-5p	Dkc1
miR-150-5p	Egr2
miR-150-5p	Eif4g2
miR-150-5p	Elf1
miR-150-5p	Elk1
miR-150-5p	Emc8
miR-150-5p	Ercc4
miR-150-5p	F2r
miR-150-5p	Fbxl3
miR-150-5p	Gabpb2
miR-150-5p	Gad2
miR-150-5p	Glyctk
miR-150-5p	Gm14325
miR-150-5p	Gm14326
miR-150-5p	Gm14420
miR-150-5p	Gm14430
miR-150-5p	Gm14434
miR-150-5p	Gm14436
miR-150-5p	Gm2026
miR-150-5p	Gpr12
miR-150-5p	Grap
miR-150-5p	Grm1
miR-150-5p	H2-T3
miR-150-5p	H2afv
miR-150-5p	Heatr6
miR-150-5p	Hyal1
miR-150-5p	Ifngr2
miR-150-5p	Ing5
miR-150-5p	Kcnk6
miR-150-5p	Kcnn1
miR-150-5p	Kif5b
miR-150-5p	Lrp2bp
miR-150-5p	Magt1
miR-150-5p	Map3k12
miR-150-5p	Mau2
miR-150-5p	Mc1r
miR-150-5p	Mettl21e
miR-150-5p	Mlh3
miR-150-5p	Mob4
miR-150-5p	Mpp7
miR-150-5p	Mpv17
miR-150-5p	Mrpl19
miR-150-5p	Myb
miR-150-5p	Myd88
miR-150-5p	Nav1
miR-150-5p	Nfic
miR-150-5p	Nol10
miR-150-5p	Notch4
miR-150-5p	Npy1r
miR-150-5p	Ogdh
miR-150-5p	Pbxip1
miR-150-5p	Pdgfb
miR-150-5p	Pik3c2a
miR-150-5p	Pkd2
miR-150-5p	Pla2g2d
miR-150-5p	Ppargc1a
miR-150-5p	Ppp2r3d
miR-150-5p	Prdm16
miR-150-5p	Pwwp2a
miR-150-5p	Rab27b
miR-150-5p	Rabif
miR-150-5p	Rgs8
miR-150-5p	Rhag
miR-150-5p	Ripk2
miR-150-5p	Rprd1a
miR-150-5p	Sdad1
miR-150-5p	Slc25a39
miR-150-5p	Slc6a2
miR-150-5p	Sorcs3
miR-150-5p	Srf
miR-150-5p	Ssr1
miR-150-5p	Stxbp4
miR-150-5p	Tet1
miR-150-5p	Tmem245
miR-150-5p	Tmem38b
miR-150-5p	Tmlhe
miR-150-5p	Tns4
miR-150-5p	Tprkb
miR-150-5p	Unc5b
miR-150-5p	Usp45
miR-150-5p	Vegfa
miR-150-5p	Ybey
miR-150-5p	Zfp36l1
miR-150-5p	Zfp488
miR-150-5p	Zfp568
miR-150-5p	Zfp607b
miR-150-5p	Zfp811
miR-150-5p	Zfp866
miR-150-5p	Zfp882
miR-150-5p	Zfp970
miR-150-5p	Zfyve27
miR-139-5p	2310008H09Rik
miR-139-5p	2310010M20Rik
miR-139-5p	2510049J12Rik
miR-139-5p	2610027L16Rik
miR-139-5p	2810021J22Rik
miR-139-5p	6030458C11Rik
miR-139-5p	A230051G13Rik
miR-139-5p	Acvr1c
miR-139-5p	Ajuba
miR-139-5p	Akap5
miR-139-5p	Akap8
miR-139-5p	Akirin2
miR-139-5p	Akr1d1
miR-139-5p	Atp5g3
miR-139-5p	Atrn
miR-139-5p	B230120H23Rik
miR-139-5p	Bach2
miR-139-5p	Bbs1
miR-139-5p	Bub1
miR-139-5p	Bysl
miR-139-5p	Ccdc157
miR-139-5p	Cdk7
miR-139-5p	Cep68
miR-139-5p	Cep97
miR-139-5p	Chrna1
miR-139-5p	Clns1a
miR-139-5p	Commd8
miR-139-5p	Cracr2b
miR-139-5p	Cts8
miR-139-5p	Ctsa
miR-139-5p	Cwc25
miR-139-5p	Cyb5d2
miR-139-5p	D17H6S53E
miR-139-5p	D330012F22Rik
miR-139-5p	Dars2
miR-139-5p	Ddhd2
miR-139-5p	Decr2
miR-139-5p	Dennd6a
miR-139-5p	Dhx37
miR-139-5p	Dll3
miR-139-5p	Dlx3
miR-139-5p	Dnase2a
miR-139-5p	Dtwd2
miR-139-5p	Dusp3
miR-139-5p	Dynll1
miR-139-5p	Efcab4a
miR-139-5p	Entpd5
miR-139-5p	Exosc4
miR-139-5p	Fam116a
miR-139-5p	Fam198b
miR-139-5p	Fitm2
miR-139-5p	FoxO1
miR-139-5p	Foxo1
miR-139-5p	Fzd7
miR-139-5p	Gas2l3
miR-139-5p	Gcnt3
miR-139-5p	Gdpgp1
miR-139-5p	Gfpt1
miR-139-5p	Gje1
miR-139-5p	Gm5531
miR-139-5p	Gng2
miR-139-5p	Gngt1
miR-139-5p	Gpr68
miR-139-5p	Gtpbp3
miR-139-5p	Hacd3
miR-139-5p	Hist1h4i
miR-139-5p	Hnrnpab
miR-139-5p	Iba57
miR-139-5p	Inpp5e
miR-139-5p	Irgm2
miR-139-5p	Irs1
miR-139-5p	Isg20l2
miR-139-5p	Itgb1bp3
miR-139-5p	Jub
miR-139-5p	Knop1
miR-139-5p	Ldlrad2
miR-139-5p	Lix1
miR-139-5p	Lrrc58
miR-139-5p	Luc7l2
miR-139-5p	Man2a2
miR-139-5p	Map3k20
miR-139-5p	Marchf5
miR-139-5p	Mbd4
miR-139-5p	Mcart1
miR-139-5p	Mga
miR-139-5p	Mkrn2os
miR-139-5p	Mmp25
miR-139-5p	Mrpl15
miR-139-5p	Mrpl40
miR-139-5p	Msi2
miR-139-5p	Mzt1
miR-139-5p	Nanog
miR-139-5p	Nip7
miR-139-5p	Nmrk2
miR-139-5p	Nop9
miR-139-5p	Notch1
miR-139-5p	Nup214
miR-139-5p	Ocln
miR-139-5p	Onecut3
miR-139-5p	Orai3
miR-139-5p	Osbpl8
miR-139-5p	Ostf1
miR-139-5p	Parp11
miR-139-5p	Pcdhb13
miR-139-5p	Pfkl
miR-139-5p	Pigv
miR-139-5p	Pmaip1
miR-139-5p	Pphln1
miR-139-5p	Prdx1
miR-139-5p	Prpf4
miR-139-5p	Ptp4a3
miR-139-5p	Ptplad1
miR-139-5p	Pycr1
miR-139-5p	Rasal2
miR-139-5p	Rbak
miR-139-5p	Rchy1
miR-139-5p	Rg9mtd2
miR-139-5p	Rho
miR-139-5p	Rnaseh2a
miR-139-5p	Rnd1
miR-139-5p	Rnf150
miR-139-5p	Rprd1a
miR-139-5p	Rrp36
miR-139-5p	Sc5d
miR-139-5p	Sco1
miR-139-5p	Sec22c
miR-139-5p	Sec23ip
miR-139-5p	Sema3e
miR-139-5p	Sfxn4
miR-139-5p	Sgo2a
miR-139-5p	Sgol2
miR-139-5p	Sirpa
miR-139-5p	Slc15a1
miR-139-5p	Slc1a7
miR-139-5p	Slc25a51
miR-139-5p	Slc35e1
miR-139-5p	Smco1
miR-139-5p	Spib
miR-139-5p	Stx17
miR-139-5p	Sumf2
miR-139-5p	T2
miR-139-5p	Tars2
miR-139-5p	Tcfcp2
miR-139-5p	Teddm1b
miR-139-5p	Tex9
miR-139-5p	Tfcp2
miR-139-5p	Thap2
miR-139-5p	Tln2
miR-139-5p	Tmco3
miR-139-5p	Tmem206
miR-139-5p	Tmem69
miR-139-5p	Tmem88b
miR-139-5p	Tmx4
miR-139-5p	Trim36
miR-139-5p	Trmt10a
miR-139-5p	Tspyl1
miR-139-5p	Ttc26
miR-139-5p	Ttc5
miR-139-5p	Tulp3
miR-139-5p	Ubac1
miR-139-5p	Vsig10
miR-139-5p	Xpo7
miR-139-5p	Xrcc2
miR-139-5p	Ybey
miR-139-5p	Zc3hav1l
miR-139-5p	Zdhhc3
miR-139-5p	Zfp11
miR-139-5p	Zfp113
miR-139-5p	Zfp322a
miR-139-5p	Zfp345
miR-139-5p	Zfp697
miR-139-5p	Zfp799
miR-139-5p	Zfp830
miR-139-5p	Zfp872
miR-10a-5p	2010315B03Rik
miR-10a-5p	2810006K23Rik
miR-10a-5p	2810474O19Rik
miR-10a-5p	4930519G04Rik
miR-10a-5p	6030458C11Rik
miR-10a-5p	9330159F19Rik
miR-10a-5p	AI597468
miR-10a-5p	Acer1
miR-10a-5p	Aco1
miR-10a-5p	Adra2b
miR-10a-5p	Agl
miR-10a-5p	Ajuba
miR-10a-5p	Akap8
miR-10a-5p	Aqp7
miR-10a-5p	Arhgap19
miR-10a-5p	B4galnt2
miR-10a-5p	Bach2
miR-10a-5p	Bcl2l11
miR-10a-5p	Bloc1s3
miR-10a-5p	Bpnt1
miR-10a-5p	C5ar2
miR-10a-5p	Car8
miR-10a-5p	Car9
miR-10a-5p	Cbfa2t2
miR-10a-5p	Cbln3
miR-10a-5p	Ccdc127
miR-10a-5p	Ccl9
miR-10a-5p	Cd93
miR-10a-5p	Cdk7
miR-10a-5p	Cdk8
miR-10a-5p	Cenpl
miR-10a-5p	Cep97
miR-10a-5p	Cercam
miR-10a-5p	Cflar
miR-10a-5p	Cmklr1
miR-10a-5p	Cracr2b
miR-10a-5p	Crkl
miR-10a-5p	Csrnp3
miR-10a-5p	Cts8
miR-10a-5p	Cyb5d2
miR-10a-5p	Cybrd1
miR-10a-5p	D14Abb1e
miR-10a-5p	Dars2
miR-10a-5p	Dclre1c
miR-10a-5p	Ddhd2
miR-10a-5p	Ddx19b
miR-10a-5p	Decr2
miR-10a-5p	Dhrs7b
miR-10a-5p	Dhx37
miR-10a-5p	Disp3
miR-10a-5p	Dnajc1
miR-10a-5p	Dnase2a
miR-10a-5p	Dqx1
miR-10a-5p	Dusp3
miR-10a-5p	E130311K13Rik
miR-10a-5p	Ecm2
miR-10a-5p	Efcab4a
miR-10a-5p	Efr3b
miR-10a-5p	Elmo2
miR-10a-5p	Eno2
miR-10a-5p	Epb4.2
miR-10a-5p	Epb42
miR-10a-5p	Ercc6
miR-10a-5p	Exosc4
miR-10a-5p	Fadd
miR-10a-5p	Fam118a
miR-10a-5p	Fam208a
miR-10a-5p	Fam219b
miR-10a-5p	Fam227a
miR-10a-5p	Fam65b
miR-10a-5p	Fnip2
miR-10a-5p	Foxl1
miR-10a-5p	Gaa
miR-10a-5p	Gal3st3
miR-10a-5p	Gdpgp1
miR-10a-5p	Gfpt1
miR-10a-5p	Gjc3
miR-10a-5p	Gls
miR-10a-5p	Gm4925
miR-10a-5p	Gmeb1
miR-10a-5p	Gng2
miR-10a-5p	Gnl3l
miR-10a-5p	Gpr68
miR-10a-5p	Hapln4
miR-10a-5p	Hdac4
miR-10a-5p	Hist1h2ac
miR-10a-5p	Hook3
miR-10a-5p	Iffo2
miR-10a-5p	Ifnar1
miR-10a-5p	Il1rl1
miR-10a-5p	Irak2
miR-10a-5p	Isg20l2
miR-10a-5p	Iws1
miR-10a-5p	Kcnk6
miR-10a-5p	Kdelc2
miR-10a-5p	Kif24
miR-10a-5p	Kif3a
miR-10a-5p	Klf4
miR-10a-5p	Klhl41
miR-10a-5p	Knop1
miR-10a-5p	Lats1
miR-10a-5p	Lpp
miR-10a-5p	Lrrc58
miR-10a-5p	Lrrn4cl
miR-10a-5p	Lyrm9
miR-10a-5p	Man2a2
miR-10a-5p	Map2k6
miR-10a-5p	Mar-02
miR-10a-5p	Marchf2
miR-10a-5p	Mbd4
miR-10a-5p	Mboat1
miR-10a-5p	Mcc
miR-10a-5p	Mcm5
miR-10a-5p	Mdc1
miR-10a-5p	Mdga2
miR-10a-5p	Med18
miR-10a-5p	Mfap1a
miR-10a-5p	Mfn1
miR-10a-5p	Mfsd11
miR-10a-5p	Mga
miR-10a-5p	Mkl2
miR-10a-5p	Mmachc
miR-10a-5p	Mmp25
miR-10a-5p	Mroh1
miR-10a-5p	Mrpl35
miR-10a-5p	Mtf1
miR-10a-5p	Mzt1
miR-10a-5p	Ncan
miR-10a-5p	Nfat5
miR-10a-5p	Nip7
miR-10a-5p	Nkiras1
miR-10a-5p	Nosip
miR-10a-5p	Nrcam
miR-10a-5p	Nsl1
miR-10a-5p	Nufip2
miR-10a-5p	Ocln
miR-10a-5p	Ogfod1
miR-10a-5p	Ooep
miR-10a-5p	Osbpl8
miR-10a-5p	Oscp1
miR-10a-5p	P2ry4
miR-10a-5p	Pafah1b2
miR-10a-5p	Parp11
miR-10a-5p	Paxip1
miR-10a-5p	Pde4c
miR-10a-5p	Pex13
miR-10a-5p	Pgpep1
miR-10a-5p	Plek
miR-10a-5p	Pnpla3
miR-10a-5p	Polr1b
miR-10a-5p	Ppara
miR-10a-5p	Ppih
miR-10a-5p	Ppm1k
miR-10a-5p	Prdx1
miR-10a-5p	Prf1
miR-10a-5p	Psmb11
miR-10a-5p	Ptchd2
miR-10a-5p	Ptk6
miR-10a-5p	Ptpn2
miR-10a-5p	Pycr1
miR-10a-5p	Rab11b
miR-10a-5p	Rab11fip5
miR-10a-5p	Rac2
miR-10a-5p	Rad1
miR-10a-5p	Ramp1
miR-10a-5p	Ranbp3l
miR-10a-5p	Rbak
miR-10a-5p	Rbm11
miR-10a-5p	Rbm34
miR-10a-5p	Rbm8a
miR-10a-5p	Rfxank
miR-10a-5p	Rhbdl3
miR-10a-5p	Rho
miR-10a-5p	Ripor2
miR-10a-5p	Rmi2
miR-10a-5p	Rnd1
miR-10a-5p	Samd8
miR-10a-5p	Sc5d
miR-10a-5p	Senp5
miR-10a-5p	Sgms2
miR-10a-5p	Shroom1
miR-10a-5p	Siglece
miR-10a-5p	Slc15a1
miR-10a-5p	Slc24a6
miR-10a-5p	Slc25a42
miR-10a-5p	Slc2a4
miR-10a-5p	Slc35e1
miR-10a-5p	Slc35e2
miR-10a-5p	Slc6a20b
miR-10a-5p	Slc8b1
miR-10a-5p	Smad9
miR-10a-5p	Smco1
miR-10a-5p	Smtnl2
miR-10a-5p	Sox7
miR-10a-5p	Spib
miR-10a-5p	Stam
[truncated: 695 more rows]

## Sheet: EAE PM vs Ctrl PM_down
ID	Target
miR-149-5p	Sept8
miR-149-5p	1190002N15Rik
miR-149-5p	2010012O05Rik
miR-149-5p	2510039O18Rik
miR-149-5p	2700089E24Rik
miR-149-5p	2900026A02Rik
miR-149-5p	4933426M11Rik
miR-149-5p	6030458C11Rik
miR-149-5p	8430419L09Rik
miR-149-5p	Aagab
miR-149-5p	Ablim1
miR-149-5p	Acot11
miR-149-5p	Acvr1b
miR-149-5p	Adamts16
miR-149-5p	Adar
miR-149-5p	Adck4
miR-149-5p	Adcy1
miR-149-5p	Add3
miR-149-5p	Adsl
miR-149-5p	Ago1
miR-149-5p	Ahcyl1
miR-149-5p	Aicda
miR-149-5p	Akt1
miR-149-5p	Aldh9a1
miR-149-5p	Aldoc
miR-149-5p	Ank2
miR-149-5p	Antxr1
miR-149-5p	Arc
miR-149-5p	Arhgef10
miR-149-5p	Arid4b
miR-149-5p	Arl5a
miR-149-5p	Astn1
miR-149-5p	Asxl2
miR-149-5p	Atad2
miR-149-5p	Atad3a
miR-149-5p	Atg5
miR-149-5p	Atp2a2
miR-149-5p	Atrn
miR-149-5p	Axl
miR-149-5p	B3galt5
miR-149-5p	BC003965
miR-149-5p	BC026590
miR-149-5p	BC030476
miR-149-5p	BC034090
miR-149-5p	Bach1
miR-149-5p	Bahcc1
miR-149-5p	Bcas3
miR-149-5p	Bicd2
miR-149-5p	Borcs7
miR-149-5p	Bptf
miR-149-5p	Braf
miR-149-5p	Brap
miR-149-5p	Bsdc1
miR-149-5p	Btbd19
miR-149-5p	Btd
miR-149-5p	Cadm2
miR-149-5p	Caln1
miR-149-5p	Calr
miR-149-5p	Camk1g
miR-149-5p	Camk2g
miR-149-5p	Camta1
miR-149-5p	Cant1
miR-149-5p	Capns1
miR-149-5p	Cbln1
miR-149-5p	Cbx1
miR-149-5p	Cbx5
miR-149-5p	Ccdc43
miR-149-5p	Ccser2
miR-149-5p	Cdadc1
miR-149-5p	Cdk13
miR-149-5p	Cdk19
miR-149-5p	Cdr2l
miR-149-5p	Cds2
miR-149-5p	Celf5
miR-149-5p	Cep95
miR-149-5p	Clmp
miR-149-5p	Clp1
miR-149-5p	Cnot6
miR-149-5p	Coa3
miR-149-5p	Cog3
miR-149-5p	Cpox
miR-149-5p	Crkl
miR-149-5p	Crtc1
miR-149-5p	Csdc2
miR-149-5p	Csnk1a1
miR-149-5p	Ctnnd1
miR-149-5p	Cul1
miR-149-5p	Cxadr
miR-149-5p	Cxcl12
miR-149-5p	Dab2ip
miR-149-5p	Dazap2
miR-149-5p	Dbx2
miR-149-5p	Ddit4
miR-149-5p	Ddx3x
miR-149-5p	Dgcr2
miR-149-5p	Dhcr24
miR-149-5p	Dok1
miR-149-5p	Dpp8
miR-149-5p	Dpy19l3
miR-149-5p	Dusp16
miR-149-5p	Ecd
miR-149-5p	Edem1
miR-149-5p	Efcab14
miR-149-5p	Efna5
miR-149-5p	Efr3b
miR-149-5p	Eif5a
miR-149-5p	Elf2
miR-149-5p	Elfn1
miR-149-5p	Elmo1
miR-149-5p	Elovl2
miR-149-5p	Elovl5
miR-149-5p	Emc10
miR-149-5p	Entpd6
miR-149-5p	Entpd7
miR-149-5p	Epb4.1l1
miR-149-5p	Epha4
miR-149-5p	Ephb3
miR-149-5p	Erich5
miR-149-5p	F3
miR-149-5p	Fabp7
miR-149-5p	Fam102a
miR-149-5p	Fam102b
miR-149-5p	Fam129a
miR-149-5p	Fam219a
miR-149-5p	Fam49b
miR-149-5p	Fbxl16
miR-149-5p	Fem1b
miR-149-5p	Fem1c
miR-149-5p	Fkbp1b
miR-149-5p	Fktn
miR-149-5p	Flrt1
miR-149-5p	Fnbp1
miR-149-5p	Foxn3
miR-149-5p	Frem2
miR-149-5p	Furin
miR-149-5p	Fut9
miR-149-5p	Gab1
miR-149-5p	Gabrb2
miR-149-5p	Git2
miR-149-5p	Gm608
miR-149-5p	Gnao1
miR-149-5p	Gng7
miR-149-5p	Gpc1
miR-149-5p	Gpr17
miR-149-5p	Gpr68
miR-149-5p	Gpr89
miR-149-5p	Gprc5b
miR-149-5p	Gprc5c
miR-149-5p	Gramd1b
miR-149-5p	Gria1
miR-149-5p	Gria3
miR-149-5p	Grm1
miR-149-5p	Gtf2i
miR-149-5p	Gxylt1
miR-149-5p	Hecw1
miR-149-5p	Hic2
miR-149-5p	Hip1
miR-149-5p	Hmg20a
miR-149-5p	Hnrnpa1
miR-149-5p	Hspg2
miR-149-5p	Htr5a
miR-149-5p	Ifngr2
miR-149-5p	Igfbp5
miR-149-5p	Igfbp7
miR-149-5p	Ikbkap
miR-149-5p	Ikbkg
miR-149-5p	Il1rap
miR-149-5p	Il5ra
miR-149-5p	Il6st
miR-149-5p	Inpp5b
miR-149-5p	Ip6k1
miR-149-5p	Ipcef1
miR-149-5p	Irak1
miR-149-5p	Itpa
miR-149-5p	Itsn1
miR-149-5p	Iws1
miR-149-5p	Kansl3
miR-149-5p	Kcnc1
miR-149-5p	Kcnj10
miR-149-5p	Kcnj16
miR-149-5p	Kcnj3
miR-149-5p	Kcnk6
miR-149-5p	Kif1b
miR-149-5p	Kifap3
miR-149-5p	Kit
miR-149-5p	Klf7
miR-149-5p	Krba1
miR-149-5p	Ksr2
miR-149-5p	Lfng
miR-149-5p	Lhx1
miR-149-5p	Lmbrd1
miR-149-5p	Lmf2
miR-149-5p	Lmtk2
miR-149-5p	Lpcat1
miR-149-5p	Lpin1
miR-149-5p	Lrrc58
miR-149-5p	Luc7l3
miR-149-5p	Macf1
miR-149-5p	Macrod2
miR-149-5p	Map3k14
miR-149-5p	Map3k7
miR-149-5p	Mapk9
miR-149-5p	Mapkap1
miR-149-5p	Mbp
miR-149-5p	Mdm4
miR-149-5p	Mecp2
miR-149-5p	Med10
miR-149-5p	Med26
miR-149-5p	Mettl2
miR-149-5p	Mfrp
miR-149-5p	Mid2
miR-149-5p	Mmp15
miR-149-5p	Mmp17
miR-149-5p	Mob1a
miR-149-5p	Mpp7
miR-149-5p	Mtch1
miR-149-5p	Mtmr12
miR-149-5p	Mvb12b
miR-149-5p	Mylip
miR-149-5p	Myo10
miR-149-5p	N4bp1
miR-149-5p	Naa40
miR-149-5p	Nav1
miR-149-5p	Ncoa5
miR-149-5p	Nedd4
miR-149-5p	Neto2
miR-149-5p	Nf1
miR-149-5p	Nfia
miR-149-5p	Nfix
miR-149-5p	Nhsl1
miR-149-5p	Nkrf
miR-149-5p	Nlgn3
miR-149-5p	Nmnat2
miR-149-5p	Nol10
miR-149-5p	Nptn
miR-149-5p	Nptx1
miR-149-5p	Nr1d2
miR-149-5p	Nrep
miR-149-5p	Nrgn
miR-149-5p	Nrp2
miR-149-5p	Nt5dc3
miR-149-5p	Ntrk2
miR-149-5p	Opcml
miR-149-5p	Osbpl8
miR-149-5p	Otud7b
miR-149-5p	PRDM16
miR-149-5p	Pafah1b2
miR-149-5p	Papola
miR-149-5p	Paqr4
miR-149-5p	Pccb
miR-149-5p	Pde7b
miR-149-5p	Pdgfrb
miR-149-5p	Pea15a
miR-149-5p	Per2
miR-149-5p	Phka1
miR-149-5p	Pigq
miR-149-5p	Plec
miR-149-5p	Plekha2
miR-149-5p	Plekhh2
miR-149-5p	Plxna2
miR-149-5p	Pnkd
miR-149-5p	Pno1
miR-149-5p	Pofut1
miR-149-5p	Poglut1
miR-149-5p	Polr3f
miR-149-5p	Ppap2b
miR-149-5p	Ppp1r1a
miR-149-5p	Ppp1r2
miR-149-5p	Ppp2r2c
miR-149-5p	Prickle2
miR-149-5p	Prkab1
miR-149-5p	Prnp
miR-149-5p	Prrc2b
miR-149-5p	Ptgfrn
miR-149-5p	Ptpn11
miR-149-5p	Ptpn12
miR-149-5p	Ptpn4
miR-149-5p	Ptpn5
miR-149-5p	Ptprd
miR-149-5p	R3hdm1
miR-149-5p	Rab14
miR-149-5p	Rab3gap1
miR-149-5p	Rab6b
miR-149-5p	Rad51c
miR-149-5p	Ralgapa2
miR-149-5p	Rap1gap2
miR-149-5p	Rap2a
miR-149-5p	Rapgef4
miR-149-5p	Rcc2
miR-149-5p	Rdx
miR-149-5p	Reck
miR-149-5p	Reep1
miR-149-5p	Reep4
miR-149-5p	Rfx5
miR-149-5p	Rgp1
miR-149-5p	Rhbdd2
miR-149-5p	Ric3
miR-149-5p	Rictor
miR-149-5p	Rnf144a
miR-149-5p	Rnf165
miR-149-5p	Rnf169
miR-149-5p	Rnf24
miR-149-5p	Rragc
miR-149-5p	Rsbn1
miR-149-5p	Rsrc2
miR-149-5p	Sart1
miR-149-5p	Sash1
miR-149-5p	Scamp5
miR-149-5p	Scd2
miR-149-5p	Scn1a
miR-149-5p	Scn4b
miR-149-5p	Scn8a
miR-149-5p	Sdc3
miR-149-5p	Sdcbp
miR-149-5p	Sec14l1
miR-149-5p	Sema4a
miR-149-5p	Sema4g
miR-149-5p	Sep-08
miR-149-5p	Sertad2
miR-149-5p	Sestd1
miR-149-5p	Setd7
miR-149-5p	Sez6
miR-149-5p	Sf3b3
miR-149-5p	Shisa6
miR-149-5p	Sik3
miR-149-5p	Ska3
miR-149-5p	Slc10a4
miR-149-5p	Slc15a4
miR-149-5p	Slc1a1
miR-149-5p	Slc22a23
miR-149-5p	Slc24a3
miR-149-5p	Slc30a4
miR-149-5p	Slc30a7
miR-149-5p	Slc35e2
miR-149-5p	Slc37a3
miR-149-5p	Slc39a3
miR-149-5p	Slc43a2
miR-149-5p	Slc44a2
miR-149-5p	Slc6a17
miR-149-5p	Slc6a6
miR-149-5p	Slc6a8
miR-149-5p	Slc7a1
miR-149-5p	Smad7
miR-149-5p	Snhg11
miR-149-5p	Snx27
miR-149-5p	Soat1
miR-149-5p	Speer4b
miR-149-5p	Sppl2a
miR-149-5p	Spred3
miR-149-5p	Sptbn2
miR-149-5p	Srrm2
miR-149-5p	Ssbp2
miR-149-5p	St8sia3
miR-149-5p	Stam2
miR-149-5p	Stk38
miR-149-5p	Synj1
miR-149-5p	Syt11
miR-149-5p	Syt2
miR-149-5p	Syt6
miR-149-5p	Tbc1d20
miR-149-5p	Tcta
miR-149-5p	Tef
miR-149-5p	Tex264
miR-149-5p	Thsd4
miR-149-5p	Timp3
miR-149-5p	Tinf2
miR-149-5p	Tmbim6
miR-149-5p	Tmem109
miR-149-5p	Tmem127
miR-149-5p	Tmem135
miR-149-5p	Tmem2
miR-149-5p	Tmem8b
miR-149-5p	Tmod2
miR-149-5p	Tmtc1
miR-149-5p	Tnks
miR-149-5p	Tnrc6a
miR-149-5p	Tnrc6b
miR-149-5p	Tns4
miR-149-5p	Tomm70a
miR-149-5p	Tpp1
miR-149-5p	Trak2
miR-149-5p	Trank1
miR-149-5p	Trib2
miR-149-5p	Trp53inp2
miR-149-5p	Tspan7
miR-149-5p	Ttc3
miR-149-5p	Ttyh3
miR-149-5p	Twsg1
miR-149-5p	Txnip
miR-149-5p	Uba2
miR-149-5p	Ube2i
miR-149-5p	Ube2n
miR-149-5p	Ubr4
miR-149-5p	Ugcg
miR-149-5p	Ulk1
miR-149-5p	Unc5b
miR-149-5p	Usp10
miR-149-5p	Usp48
miR-149-5p	Vamp2
miR-149-5p	Vat1
miR-149-5p	Vldlr
miR-149-5p	Wdr1
miR-149-5p	Wnk1
miR-149-5p	Wwtr1
miR-149-5p	Ybx1
miR-149-5p	Ywhab
miR-149-5p	Ywhag
miR-149-5p	Zbtb39
miR-149-5p	Zbtb4
miR-149-5p	Zbtb41
miR-149-5p	Zbtb9
miR-149-5p	Zcchc24
miR-149-5p	Zcchc4
miR-149-5p	Zdhhc3
miR-149-5p	Zer1
miR-149-5p	Zfp251
miR-149-5p	Zfp280d
miR-149-5p	Zfp354c
miR-149-5p	Zfp445
miR-149-5p	Zfp605
miR-149-5p	Zfp941
miR-149-5p	Zfyve27
miR-149-5p	Zkscan1
miR-149-5p	Zkscan8
miR-149-5p	Zmat3
miR-149-5p	Zyg11b
miR-149-5p	Zzz3
miR-15a-5p	1190002N15Rik
miR-15a-5p	1700037H04Rik
miR-15a-5p	1810013L24Rik
miR-15a-5p	3632451O06Rik
miR-15a-5p	4930402H24Rik
miR-15a-5p	4930444A02Rik
miR-15a-5p	4933411K20Rik
miR-15a-5p	6030458C11Rik
miR-15a-5p	8430427H17Rik
miR-15a-5p	9530068E07Rik
miR-15a-5p	Abcd4
miR-15a-5p	Ablim1
miR-15a-5p	Acsl1
miR-15a-5p	Adam10
miR-15a-5p	Adam19
miR-15a-5p	Aebp2
miR-15a-5p	Ago3
miR-15a-5p	Agpat6
miR-15a-5p	Ahcyl1
miR-15a-5p	Ahcyl2
miR-15a-5p	Ahi1
miR-15a-5p	Ak4
miR-15a-5p	Akap9
miR-15a-5p	Aldoa
miR-15a-5p	Alg2
miR-15a-5p	Amer1
miR-15a-5p	Amfr
miR-15a-5p	Amotl2
miR-15a-5p	Angel1
miR-15a-5p	Angpt1
miR-15a-5p	Ank2
miR-15a-5p	Ank3
miR-15a-5p	Ankrd13b
miR-15a-5p	Ap3d1
miR-15a-5p	Apln
miR-15a-5p	Aplp2
miR-15a-5p	Apmap
miR-15a-5p	App
miR-15a-5p	Arhgdia
miR-15a-5p	Armcx2
miR-15a-5p	Armcx6
miR-15a-5p	Ash1l
miR-15a-5p	Atg14
miR-15a-5p	Atg9a
miR-15a-5p	Atp2a2
miR-15a-5p	Atp7a
miR-15a-5p	Atp9b
miR-15a-5p	Atrn
miR-15a-5p	Atxn7l3
miR-15a-5p	Avl9
miR-15a-5p	B3galt5
miR-15a-5p	B3gnt1
miR-15a-5p	B4galt6
miR-15a-5p	Baiap2
miR-15a-5p	Bcl11b
miR-15a-5p	Bcl2
miR-15a-5p	Bcl2l1
miR-15a-5p	Bdnf
miR-15a-5p	Bicd1
miR-15a-5p	Bmpr1a
miR-15a-5p	Brd4
miR-15a-5p	Bri3bp
miR-15a-5p	Brms1l
miR-15a-5p	Btrc
miR-15a-5p	C1ql3
miR-15a-5p	C77370
miR-15a-5p	Cacnb2
miR-15a-5p	Cadm1
miR-15a-5p	Cadm3
miR-15a-5p	Cadps
miR-15a-5p	Camsap2
miR-15a-5p	Camta1
miR-15a-5p	Capza2
miR-15a-5p	Cask
miR-15a-5p	Cbfa2t2
miR-15a-5p	Cbfa2t3
miR-15a-5p	Cbln1
miR-15a-5p	Cbx4
miR-15a-5p	Ccdc28a
miR-15a-5p	Ccnd1
miR-15a-5p	Ccnjl
miR-15a-5p	Ccnt2
miR-15a-5p	Ccser2
miR-15a-5p	Cd40
miR-15a-5p	Cdc27
miR-15a-5p	Cdca4
miR-15a-5p	Cdh22
miR-15a-5p	Cdip1
miR-15a-5p	Cdk17
miR-15a-5p	Chd3
miR-15a-5p	Chka
miR-15a-5p	Cldn12
miR-15a-5p	Clk1
miR-15a-5p	Clock
miR-15a-5p	Clu
miR-15a-5p	Cmtm6
miR-15a-5p	Cnot1
miR-15a-5p	Cnst
miR-15a-5p	Cntnap1
miR-15a-5p	Col4a1
miR-15a-5p	Cops2
miR-15a-5p	Cpeb2
miR-15a-5p	Creb5
miR-15a-5p	Crebl2
miR-15a-5p	Crybg3
miR-15a-5p	Csrp2bp
miR-15a-5p	Ctdsp2
miR-15a-5p	Cul3
miR-15a-5p	Cx3cl1
miR-15a-5p	Cxcl12
miR-15a-5p	D430041D05Rik
miR-15a-5p	Daam1
miR-15a-5p	Daam2
miR-15a-5p	Dcc
miR-15a-5p	Dclk1
miR-15a-5p	Ddx19b
miR-15a-5p	Ddx5
miR-15a-5p	Dedd
miR-15a-5p	Dennd1a
miR-15a-5p	Dennd6a
miR-15a-5p	Denr
miR-15a-5p	Dgkd
miR-15a-5p	Dhdh
miR-15a-5p	Dhx33
miR-15a-5p	Dlc1
miR-15a-5p	Dll4
miR-15a-5p	Dnajc27
miR-15a-5p	Dnm1l
miR-15a-5p	Dync1i1
miR-15a-5p	Dynll2
miR-15a-5p	Dyrk1a
miR-15a-5p	E2f3
miR-15a-5p	Ednrb
miR-15a-5p	Efna2
miR-15a-5p	Efr3a
miR-15a-5p	Elmod1
miR-15a-5p	Eln
miR-15a-5p	Elovl5
miR-15a-5p	En2
miR-15a-5p	Entpd5
miR-15a-5p	Erlin2
miR-15a-5p	Etv3
miR-15a-5p	Exoc7
miR-15a-5p	Ext1
miR-15a-5p	Extl3
miR-15a-5p	Fam107a
miR-15a-5p	Fam120c
miR-15a-5p	Fam163a
miR-15a-5p	Fam163b
miR-15a-5p	Fam171a1
miR-15a-5p	Fam76b
miR-15a-5p	Fam78b
miR-15a-5p	Fasn
miR-15a-5p	Fbxl2
miR-15a-5p	Fbxo21
miR-15a-5p	Fbxo27
miR-15a-5p	Fchsd1
miR-15a-5p	Fermt2
miR-15a-5p	Fgd4
miR-15a-5p	Fgf2
miR-15a-5p	Fkrp
miR-15a-5p	Flna
miR-15a-5p	Flot2
miR-15a-5p	Fnbp1
miR-15a-5p	Fnbp1l
miR-15a-5p	Fopnl
miR-15a-5p	Foxk1
miR-15a-5p	Foxred2
miR-15a-5p	Frmpd1
miR-15a-5p	Fsd1
miR-15a-5p	Fstl1
miR-15a-5p	Fut9
miR-15a-5p	Gabpa
miR-15a-5p	Gabra1
miR-15a-5p	Gba2
miR-15a-5p	Git2
miR-15a-5p	Glrp1
miR-15a-5p	Glt25d1
miR-15a-5p	Glud1
miR-15a-5p	Gm16515
miR-15a-5p	Gnal
miR-15a-5p	Gnaq
miR-15a-5p	Gnas
miR-15a-5p	Gne
miR-15a-5p	Gnptab
miR-15a-5p	Golga2
miR-15a-5p	Golim4
miR-15a-5p	Golt1b
miR-15a-5p	Gpr107
miR-15a-5p	Gpr123
miR-15a-5p	Grem2
miR-15a-5p	Grin1
miR-15a-5p	Gtdc1
miR-15a-5p	Gtf3c4
miR-15a-5p	Guf1
miR-15a-5p	Hap1
miR-15a-5p	Heatr3
miR-15a-5p	Heg1
miR-15a-5p	Herc3
miR-15a-5p	Hnrnpa2b1
miR-15a-5p	Hpcal4
miR-15a-5p	Hps3
miR-15a-5p	Hs6st1
miR-15a-5p	Hspa12a
miR-15a-5p	Hus1
miR-15a-5p	Hyou1
miR-15a-5p	Idua
miR-15a-5p	Igf1
miR-15a-5p	Igf1r
miR-15a-5p	Igfbp3
miR-15a-5p	Ikbkg
miR-15a-5p	Il18bp
miR-15a-5p	Irgq
miR-15a-5p	Ist1
miR-15a-5p	Itgav
miR-15a-5p	Itgb8
miR-15a-5p	Itpr1
miR-15a-5p	Kank2
miR-15a-5p	Kbtbd11
miR-15a-5p	Kcna1
miR-15a-5p	Kcnc3
miR-15a-5p	Kcnj10
miR-15a-5p	Kcnj2
miR-15a-5p	Kctd5
miR-15a-5p	Kdm6a
miR-15a-5p	Khnyn
miR-15a-5p	Kif13a
miR-15a-5p	Kif21b
miR-15a-5p	Klc1
miR-15a-5p	Klhl18
miR-15a-5p	Klhl2
miR-15a-5p	Klhl22
miR-15a-5p	Klhl23
miR-15a-5p	Klhl32
miR-15a-5p	Kmt2a
miR-15a-5p	Kmt2c
miR-15a-5p	Kpna1
miR-15a-5p	Kpna3
miR-15a-5p	Kpnb1
miR-15a-5p	Larp4b
miR-15a-5p	Lcor
miR-15a-5p	Lcorl
miR-15a-5p	Lmbrd1
miR-15a-5p	Lnp
miR-15a-5p	Lonrf3
miR-15a-5p	Lpcat2b
miR-15a-5p	Lphn2
miR-15a-5p	Lpin1
miR-15a-5p	Lrig2
miR-15a-5p	Lrp1b
miR-15a-5p	Lzts3
miR-15a-5p	Macf1
miR-15a-5p	Maea
miR-15a-5p	Man2a1
miR-15a-5p	Map1a
miR-15a-5p	Map9
miR-15a-5p	Mapk3
miR-15a-5p	Mapkap1
miR-15a-5p	Mapkapk3
miR-15a-5p	Mark2
miR-15a-5p	Mcf2l
miR-15a-5p	Megf9
miR-15a-5p	Mepce
miR-15a-5p	Mgat3
miR-15a-5p	Mgll
miR-15a-5p	Mlf2
miR-15a-5p	Mllt11
miR-15a-5p	Mmd
miR-15a-5p	Mob2
miR-15a-5p	Mov10
miR-15a-5p	Mpped1
miR-15a-5p	Mtmr4
miR-15a-5p	Mtor
miR-15a-5p	Mtss1l
miR-15a-5p	Myo10
miR-15a-5p	Myo16
miR-15a-5p	Myo5a
miR-15a-5p	N4bp1
miR-15a-5p	Nap1l4
miR-15a-5p	Ncan
miR-15a-5p	Nceh1
miR-15a-5p	Ncl
miR-15a-5p	Ncor1
miR-15a-5p	Ndufa4
miR-15a-5p	Neo1
miR-15a-5p	Neurod1
miR-15a-5p	Nf1
miR-15a-5p	Nfatc1
miR-15a-5p	Nfe2l1
miR-15a-5p	Nfx1
miR-15a-5p	Nipal3
miR-15a-5p	Nptxr
miR-15a-5p	Nr2c2
miR-15a-5p	Nr2f2
miR-15a-5p	Nt5dc3
miR-15a-5p	Ntm
miR-15a-5p	Nup210
miR-15a-5p	Olfm1
miR-15a-5p	Olfm3
miR-15a-5p	Omg
miR-15a-5p	Onecut2
miR-15a-5p	Osbpl8
miR-15a-5p	Ost4
miR-15a-5p	P2ry12
miR-15a-5p	P4hb
miR-15a-5p	Pacsin2
miR-15a-5p	Padi2
miR-15a-5p	Pafah1b1
miR-15a-5p	Paqr8
miR-15a-5p	Pcdhac1
miR-15a-5p	Pcgf3
miR-15a-5p	Pcnx
miR-15a-5p	Peg3
miR-15a-5p	Pfkfb4
miR-15a-5p	Phf14
miR-15a-5p	Phip
miR-15a-5p	Pi4k2a
miR-15a-5p	Pid1
miR-15a-5p	Pik3r1
miR-15a-5p	Pik3r3
miR-15a-5p	Pitpna
miR-15a-5p	Pitpnm2
miR-15a-5p	Plagl1
miR-15a-5p	Pld3
miR-15a-5p	Plk2
miR-15a-5p	Plscr4
miR-15a-5p	Pofut1
miR-15a-5p	Poldip2
miR-15a-5p	Polr2m
miR-15a-5p	Polr3a
miR-15a-5p	Pomk
miR-15a-5p	Ppargc1b
miR-15a-5p	Ppig
miR-15a-5p	Ppp1r12c
miR-15a-5p	Prdm11
miR-15a-5p	Prkar2a
miR-15a-5p	Prmt5
miR-15a-5p	Prr14l
miR-15a-5p	Psme4
miR-15a-5p	Ptprd
miR-15a-5p	Qk
miR-15a-5p	Rab14
miR-15a-5p	Rab34
miR-15a-5p	Rab9b
miR-15a-5p	Rad9b
miR-15a-5p	Raf1
miR-15a-5p	Ralgapb
miR-15a-5p	Rap1gds1
miR-15a-5p	Rars2
miR-15a-5p	Rasgef1b
miR-15a-5p	Rcan2
miR-15a-5p	Rdh13
miR-15a-5p	Reep1
miR-15a-5p	Reep2
miR-15a-5p	Reep4
miR-15a-5p	Rev3l
miR-15a-5p	Rhobtb3
miR-15a-5p	Rictor
miR-15a-5p	Rims3
miR-15a-5p	Rnf111
miR-15a-5p	Rnf168
miR-15a-5p	Rnf214
miR-15a-5p	Rnf24
miR-15a-5p	Rnf4
miR-15a-5p	Rnf40
miR-15a-5p	Rsbn1
miR-15a-5p	Rsrc2
miR-15a-5p	Rtn3
miR-15a-5p	Sacm1l
miR-15a-5p	Scd1
miR-15a-5p	Scn2a1
miR-15a-5p	Scn4b
miR-15a-5p	Scn8a
miR-15a-5p	Sec11a
miR-15a-5p	Sec24a
miR-15a-5p	Sel1l3
miR-15a-5p	Sema3a
miR-15a-5p	Sema3d
miR-15a-5p	Sema6d
miR-15a-5p	Senp2
miR-15a-5p	Septin3
miR-15a-5p	Serinc1
miR-15a-5p	Serinc3
miR-15a-5p	Sh3pxd2b
miR-15a-5p	Shisa6
miR-15a-5p	Shroom4
miR-15a-5p	Sidt1
miR-15a-5p	Ski
miR-15a-5p	Slc11a2
miR-15a-5p	Slc12a2
miR-15a-5p	Slc1a4
miR-15a-5p	Slc24a3
miR-15a-5p	Slc25a22
miR-15a-5p	Slc27a1
miR-15a-5p	Slc2a3
miR-15a-5p	Slc31a1
miR-15a-5p	Slc35a4
miR-15a-5p	Slc35e2
miR-15a-5p	Slc38a2
miR-15a-5p	Slc38a7
miR-15a-5p	Slc39a9
miR-15a-5p	Slc4a8
miR-15a-5p	Slc6a11
miR-15a-5p	Slc7a14
miR-15a-5p	Slc9a5
miR-15a-5p	Smad2
miR-15a-5p	Smad4
miR-15a-5p	Smad7
miR-15a-5p	Smg7
miR-15a-5p	Smyd4
miR-15a-5p	Snx30
miR-15a-5p	Soga1
miR-15a-5p	Sorcs2
miR-15a-5p	Sos1
miR-15a-5p	Sparc
miR-15a-5p	Spire1
miR-15a-5p	Spred1
miR-15a-5p	Sprn
miR-15a-5p	Spryd3
miR-15a-5p	Spsb4
miR-15a-5p	Sptbn2
miR-15a-5p	Sptlc1
miR-15a-5p	Srp14
miR-15a-5p	Srp72
miR-15a-5p	Sstr1
miR-15a-5p	Stam2
miR-15a-5p	Stard4
miR-15a-5p	Stat2
miR-15a-5p	Steap3
miR-15a-5p	Stk35
miR-15a-5p	Stk38
miR-15a-5p	Stk4
miR-15a-5p	Stk40
miR-15a-5p	Strn
miR-15a-5p	Stxbp3a
miR-15a-5p	Sucla2
miR-15a-5p	Sult4a1
miR-15a-5p	Sv2a
miR-15a-5p	Sv2b
miR-15a-5p	Syndig1
miR-15a-5p	Syne3
miR-15a-5p	Synj1
miR-15a-5p	Syt3
miR-15a-5p	Tacc1
miR-15a-5p	Tanc2
miR-15a-5p	Tarsl2
miR-15a-5p	Tbk1
miR-15a-5p	Tenm3
miR-15a-5p	Tgfbr1
miR-15a-5p	Them6
miR-15a-5p	Tifab
miR-15a-5p	Tle4
miR-15a-5p	Tmc7
miR-15a-5p	Tmem109
miR-15a-5p	Tmem164
miR-15a-5p	Tmem178b
miR-15a-5p	Tmem184b
miR-15a-5p	Tmem245
miR-15a-5p	Tmem28
miR-15a-5p	Tmtc2
miR-15a-5p	Tmx4
miR-15a-5p	Tnks
miR-15a-5p	Tnrc6b
miR-15a-5p	Tpcn1
miR-15a-5p	Traf3
miR-15a-5p	Trim2
miR-15a-5p	Trim33
miR-15a-5p	Trim62
miR-15a-5p	Trit1
miR-15a-5p	Trp53inp2
miR-15a-5p	Trrap
miR-15a-5p	Tsc22d1
miR-15a-5p	Tspan7
miR-15a-5p	Tsr2
miR-15a-5p	Ttc14
miR-15a-5p	Ttc3
miR-15a-5p	Tubb5
miR-15a-5p	Tulp4
miR-15a-5p	Txnip
miR-15a-5p	Uba1
miR-15a-5p	Ube2n
miR-15a-5p	Ube2q1
miR-15a-5p	Ube4b
miR-15a-5p	Ubiad1
miR-15a-5p	Ufc1
miR-15a-5p	Usp22
miR-15a-5p	Utrn
miR-15a-5p	Vegfa
miR-15a-5p	Vezt
miR-15a-5p	Vhl
miR-15a-5p	Vps13c
miR-15a-5p	Vps37c
miR-15a-5p	Wasf3
miR-15a-5p	Wdr83
miR-15a-5p	Wdtc1
miR-15a-5p	Wee1
miR-15a-5p	Wnt3a
miR-15a-5p	Yaf2
miR-15a-5p	Yipf6
miR-15a-5p	Ywhae
miR-15a-5p	Ywhag
miR-15a-5p	Zbtb10
miR-15a-5p	Zbtb5
miR-15a-5p	Zcchc24
miR-15a-5p	Zdhhc20
miR-15a-5p	Zer1
miR-15a-5p	Zfp275
miR-15a-5p	Zfp280b
miR-15a-5p	Zfp397
miR-15a-5p	Zfp618
miR-15a-5p	Zfp655
miR-15a-5p	Zfp664
miR-15a-5p	Zfp704
miR-15a-5p	Zfp827
miR-15a-5p	Zfp947
miR-15a-5p	Zkscan1
miR-15a-5p	Zmiz2
miR-15a-5p	Znrf3
miR-15a-5p	Zw10
miR-15a-5p	Zyg11b
miR-101a-3p	4930539E08Rik
miR-101a-3p	Ackr3
miR-101a-3p	Akt1
miR-101a-3p	Atxn1
miR-101a-3p	B3gnt5
miR-101a-3p	Bend4
miR-101a-3p	Bsn
miR-101a-3p	COX2
miR-101a-3p	Car10
miR-101a-3p	Cdc42ep3
miR-101a-3p	Cebpa
miR-101a-3p	Chml
miR-101a-3p	Dnajb4
miR-101a-3p	Dusp1
miR-101a-3p	Gse1
miR-101a-3p	Hdgfl3
miR-101a-3p	Hdgfrp3
miR-101a-3p	Hif1a
miR-101a-3p	Icos
miR-101a-3p	Lrig2
miR-101a-3p	Map7d1
miR-101a-3p	Mapre1
miR-101a-3p	Msi2
miR-101a-3p	Neurod1
miR-101a-3p	Ptp4a3
miR-101a-3p	Rcor3
miR-101a-3p	Wars2
miR-101a-3p	Zfp329
miR-200c-3p	Bmi1
miR-200c-3p	Bri3bp
miR-200c-3p	Cradd
miR-200c-3p	Ddx26b
miR-200c-3p	Fhod1
miR-200c-3p	Flt1
miR-200c-3p	Foxn3
miR-200c-3p	Hist1h1d
miR-200c-3p	Ikzf5
miR-200c-3p	Ints6l
miR-200c-3p	Jun
miR-200c-3p	Map2
miR-200c-3p	Mapk14
miR-200c-3p	Mgat3
miR-200c-3p	Mphosph9
miR-200c-3p	Mtf2
miR-200c-3p	Nog
miR-200c-3p	Ogfod1
miR-200c-3p	Pkib
miR-200c-3p	Plxnc1
miR-200c-3p	Rassf10
miR-200c-3p	Rdh10
miR-200c-3p	Reln
miR-200c-3p	Rnf166
miR-200c-3p	Senp5
miR-200c-3p	Sh2d4a
miR-200c-3p	Sox2
miR-200c-3p	St3gal2
miR-200c-3p	VIM
miR-200c-3p	Zfp459
miR-200c-3p	Zfpm2
miR-200b-3p	App
miR-200b-3p	Bmi1
miR-200b-3p	Bri3bp
miR-200b-3p	Cited2
miR-200b-3p	Cradd
miR-200b-3p	Dcx
miR-200b-3p	Ddx26b
miR-200b-3p	Fhod1
miR-200b-3p	Flt1
miR-200b-3p	Foxn3
miR-200b-3p	Hist1h1d
miR-200b-3p	Ikzf5
miR-200b-3p	Ints6l
miR-200b-3p	Jun
miR-200b-3p	Map2
miR-200b-3p	Mapk14
miR-200b-3p	Mgat3
miR-200b-3p	Mphosph9
miR-200b-3p	Mtf2
miR-200b-3p	Ogfod1
miR-200b-3p	Pafah1b1
miR-200b-3p	Pkd1
miR-200b-3p	Pkib
miR-200b-3p	Plxnc1
miR-200b-3p	Rassf10
miR-200b-3p	Rdh10
miR-200b-3p	Rnf166
miR-200b-3p	Senp5
miR-200b-3p	Sh2d4a
miR-200b-3p	St3gal2
miR-200b-3p	Suz12
miR-200b-3p	Zfp459
miR-200b-3p	Zfpm2
miR-429-3p	Bcl2
miR-429-3p	Bri3bp
miR-429-3p	Cradd
miR-429-3p	Ddx26b
miR-429-3p	Fhod1
miR-429-3p	Flt1
miR-429-3p	Foxn3
miR-429-3p	Hist1h1d
miR-429-3p	Ikzf5
miR-429-3p	Ints6l
miR-429-3p	Map2
miR-429-3p	Mgat3
miR-429-3p	Mphosph9
miR-429-3p	Mtf2
miR-429-3p	Ogfod1
miR-429-3p	Pkib
miR-429-3p	Plxnc1
miR-429-3p	Rassf10
miR-429-3p	Rdh10
miR-429-3p	Rnf166
miR-429-3p	Senp5
miR-429-3p	Sh2d4a
miR-429-3p	St3gal2
miR-429-3p	Zeb1
miR-429-3p	Zfp459
miR-130a-3p	ATG16L1
miR-130a-3p	Acbd5
miR-130a-3p	Arrdc3
miR-130a-3p	Atxn1
miR-130a-3p	Chrna7
miR-130a-3p	Fgfr1op2
miR-130a-3p	Homez
miR-130a-3p	Il12b
miR-130a-3p	Il6st
miR-130a-3p	Inpp5e
miR-130a-3p	Irf1
miR-130a-3p	Kdm2a
miR-130a-3p	Map3k12
miR-130a-3p	Meox2
miR-130a-3p	Mup13
miR-130a-3p	Mup7
miR-130a-3p	Nfia
miR-130a-3p	Rhod
miR-130a-3p	Snx27
miR-130a-3p	Timp2
miR-130a-3p	Tmem25
miR-130a-3p	Ubap2l
miR-130a-3p	Zfpm2
miR-375-3p	Adipor2
miR-375-3p	Ahr
miR-375-3p	Akap2
miR-375-3p	Atrn
miR-375-3p	C1qbp
miR-375-3p	Cnih4
miR-375-3p	Elavl4
miR-375-3p	Foxj3
miR-375-3p	Insm1
miR-375-3p	Jak2
miR-375-3p	Lpin1
miR-375-3p	Mtpn
miR-375-3p	Mxi1
miR-375-3p	Olfr75-ps1
miR-375-3p	Pacsin1
miR-375-3p	Pdk1
miR-375-3p	Rpsa
miR-375-3p	Triml1
miR-375-3p	Usp1
miR-375-3p	Yap1
miR-221-3p	2310030G06Rik
miR-221-3p	Arnt
miR-221-3p	Arvcf
miR-221-3p	Azi2
miR-221-3p	Bnip3
miR-221-3p	Casp3
miR-221-3p	Cdkn1b
miR-221-3p	Ddit4
miR-221-3p	Dennd5b
miR-221-3p	Ehd4
miR-221-3p	Fgl2
miR-221-3p	Ftsj1
miR-221-3p	Gabpb2
miR-221-3p	Gata5
miR-221-3p	Gm4944
miR-221-3p	Hif1a
miR-221-3p	Kcnk6
miR-221-3p	Kit
miR-221-3p	PTEN
miR-221-3p	Psmd9
miR-221-3p	Rragd
miR-221-3p	Rs1
miR-221-3p	SSSCA1
miR-221-3p	Six4
miR-221-3p	Spib
miR-221-3p	Tacc1
miR-221-3p	Timp3
miR-221-3p	Tox4
miR-221-3p	Ubac1
miR-221-3p	Ube2n
miR-221-3p	Xpo7
miR-221-3p	Zfp994
miR-222-3p	2310030G06Rik
miR-222-3p	Arvcf
miR-222-3p	Azi2
miR-222-3p	Cdkn1b
miR-222-3p	Dennd5b
miR-222-3p	Ehd4
miR-222-3p	Ets1
miR-222-3p	Fgl2
miR-222-3p	Ftsj1
miR-222-3p	Gabpb2
miR-222-3p	Gata5
miR-222-3p	Gja1
miR-222-3p	Gm4944
miR-222-3p	Irs1
miR-222-3p	Kcnk6
miR-222-3p	Kit
miR-222-3p	Rragd
miR-222-3p	Rs1
miR-222-3p	Six4
miR-222-3p	Spib
miR-222-3p	Tacc1
miR-222-3p	Tox4
miR-222-3p	Ubac1
miR-222-3p	Ube2n
miR-222-3p	Xpo7
miR-222-3p	Zfp994
miR-27b-3p	Adora2b
miR-27b-3p	Arntl
miR-27b-3p	Cblb
miR-27b-3p	Ccl9
miR-27b-3p	Csnk1e
miR-27b-3p	Ctnnbip1
miR-27b-3p	Cxcl12
miR-27b-3p	Cxcr2
miR-27b-3p	Dtna
miR-27b-3p	Elk1
miR-27b-3p	Epha4
miR-27b-3p	Jph1
miR-27b-3p	Lifr
miR-27b-3p	Lsm6
miR-27b-3p	Mef2c
miR-27b-3p	Mrpl35
miR-27b-3p	Neurod6
miR-27b-3p	Pcdhb5
miR-27b-3p	Pparg
miR-27b-3p	Ranbp17
miR-27b-3p	Ret
miR-27b-3p	Rprd1a
miR-27b-3p	Runx1
miR-27b-3p	Slco5a1
miR-27b-3p	Smad3
miR-27b-3p	Smad4
miR-27b-3p	Smad5
miR-27b-3p	Sox11
miR-27b-3p	Tmem179
miR-27b-3p	Trem1
miR-27b-3p	Ttyh1
miR-27b-3p	Wars2
miR-27b-3p	Zfp329
let-7b-5p	09-Mar
let-7b-5p	1600012H06Rik
let-7b-5p	1700017B05Rik
let-7b-5p	1700052N19Rik
let-7b-5p	2700081O15Rik
let-7b-5p	2700089E24Rik
let-7b-5p	4931406C07Rik
let-7b-5p	4931428F04Rik
let-7b-5p	4933411K20Rik
let-7b-5p	AI464131
let-7b-5p	Abcc5
let-7b-5p	Abcg1
let-7b-5p	Acn9
let-7b-5p	Actg1
let-7b-5p	Adamts15
let-7b-5p	Adipor2
let-7b-5p	Adra2a
let-7b-5p	Agap1
let-7b-5p	Ago3
let-7b-5p	Akt1
let-7b-5p	Ankrd52
let-7b-5p	Apba1
let-7b-5p	Apbb3
let-7b-5p	Apc2
let-7b-5p	Arc
let-7b-5p	Arhgap1
let-7b-5p	Arid3b
let-7b-5p	Arl5a
let-7b-5p	Armc2
let-7b-5p	Arpp19
let-7b-5p	Arpp21
let-7b-5p	Arrdc3
let-7b-5p	Atp2a2
let-7b-5p	Atp2b2
let-7b-5p	Atp6v1b2
let-7b-5p	Bach1
let-7b-5p	Bahcc1
let-7b-5p	Bcl7c
let-7b-5p	Bmpr1a
let-7b-5p	Braf
let-7b-5p	Bsg
let-7b-5p	Btbd3
let-7b-5p	Cacna1e
let-7b-5p	Cadm2
let-7b-5p	Cald1
let-7b-5p	Capns1
let-7b-5p	Car2
let-7b-5p	Cat
let-7b-5p	Cbx5
let-7b-5p	Ccdc127
let-7b-5p	Ccnd1
let-7b-5p	Cd164
let-7b-5p	Cdr2l
let-7b-5p	Celf5
let-7b-5p	Cep120
let-7b-5p	Chd3
let-7b-5p	Chd7
let-7b-5p	Chd9
let-7b-5p	Cldn12
let-7b-5p	Cnih
let-7b-5p	Cnih4
let-7b-5p	Cnr1
let-7b-5p	Cntn2
let-7b-5p	Col4a2
let-7b-5p	Cpeb2
let-7b-5p	Cpeb4
let-7b-5p	Crem
let-7b-5p	Crk
let-7b-5p	Csnk2a1
let-7b-5p	Csrnp2
let-7b-5p	Cts8
let-7b-5p	Ctsb
let-7b-5p	D630045J12Rik
let-7b-5p	Dbc1
let-7b-5p	Ddn
let-7b-5p	Ddx10
let-7b-5p	Dip2b
let-7b-5p	Dlc1
let-7b-5p	Dmd
let-7b-5p	Dnajc1
let-7b-5p	Dnajc27
let-7b-5p	Dnhd1
let-7b-5p	Dnm3
let-7b-5p	Donson
let-7b-5p	Dusp1
let-7b-5p	Dusp6
let-7b-5p	Dync1i2
let-7b-5p	E2f3
let-7b-5p	Eea1
let-7b-5p	Egln2
let-7b-5p	Eif2ak3
let-7b-5p	Eif4ebp2
let-7b-5p	Eif4g2
let-7b-5p	Elp2
let-7b-5p	Epb4.1l1
let-7b-5p	Epb4.1l5
let-7b-5p	Epha4
let-7b-5p	Ephb3
let-7b-5p	Ercc6
let-7b-5p	Esam
let-7b-5p	Fam118a
let-7b-5p	Fam135a
let-7b-5p	Fam171a1
let-7b-5p	Fam175b
let-7b-5p	Farp1
let-7b-5p	Fbxl14
let-7b-5p	Fgd4
let-7b-5p	Flna
let-7b-5p	Flywch1
let-7b-5p	Fmn2
let-7b-5p	Fndc3a
let-7b-5p	Fnip1
let-7b-5p	Fnip2
let-7b-5p	Fras1
let-7b-5p	Frmd5
let-7b-5p	Fut9
let-7b-5p	Gabra6
let-7b-5p	Gabrb2
let-7b-5p	Gad1
let-7b-5p	Gba2
let-7b-5p	Gga3
let-7b-5p	Gnal
let-7b-5p	Gnl3l
let-7b-5p	Gns
let-7b-5p	Gpcpd1
let-7b-5p	Gpr137
let-7b-5p	Gpr63
let-7b-5p	Gramd1b
let-7b-5p	Greb1l
let-7b-5p	Gria2
let-7b-5p	Gria3
let-7b-5p	Grik2
let-7b-5p	Gtf3c2
let-7b-5p	Gxylt1
let-7b-5p	Hdgfrp3
let-7b-5p	Hdx
let-7b-5p	Hic2
let-7b-5p	Homer1
let-7b-5p	Hoxb4
let-7b-5p	Hr
let-7b-5p	Ifnar1
let-7b-5p	Igdcc3
let-7b-5p	Igdcc4
let-7b-5p	Igf1r
let-7b-5p	Ikbkg
let-7b-5p	Itga4
let-7b-5p	Itsn2
let-7b-5p	Jam2
let-7b-5p	Jph4
let-7b-5p	Kcna1
let-7b-5p	Kcnc1
let-7b-5p	Kcnc2
let-7b-5p	Kcnj10
let-7b-5p	Kctd12b
let-7b-5p	Kctd21
let-7b-5p	Kctd7
let-7b-5p	Khsrp
let-7b-5p	Kif1a
let-7b-5p	Kif21b
let-7b-5p	Kifc2
let-7b-5p	Klf8
let-7b-5p	Knop1
let-7b-5p	Kpna1
let-7b-5p	Lcor
let-7b-5p	Lfng
let-7b-5p	Limd1
let-7b-5p	Lins
let-7b-5p	Lins1
let-7b-5p	Lnp
let-7b-5p	Lpgat1
let-7b-5p	Lrig2
let-7b-5p	Lsamp
let-7b-5p	Maneal
let-7b-5p	Map4k3
let-7b-5p	Mar-09
let-7b-5p	Mast2
let-7b-5p	Meis2
let-7b-5p	Mex3a
let-7b-5p	Mnt
let-7b-5p	Msi2
let-7b-5p	Msra
let-7b-5p	Mtf1
let-7b-5p	Mtf2
let-7b-5p	Mtmr4
let-7b-5p	Mtpn
let-7b-5p	Mup11
let-7b-5p	Mup17
let-7b-5p	Mycbp
let-7b-5p	Naa40
let-7b-5p	Ncor1
let-7b-5p	Ndst3
let-7b-5p	Nf2
let-7b-5p	Nfxl1
let-7b-5p	Nid1
let-7b-5p	Nlk
let-7b-5p	Nol8
let-7b-5p	Nova1
let-7b-5p	Nr2e1
let-7b-5p	Nr6a1
let-7b-5p	Nras
let-7b-5p	Nrp2
let-7b-5p	Nup214
let-7b-5p	Nup35
let-7b-5p	Otud5
let-7b-5p	Patl1
let-7b-5p	Pbrm1
let-7b-5p	Pcgf3
let-7b-5p	Pdgfrb
let-7b-5p	Pgrmc1
let-7b-5p	Piga
let-7b-5p	Pigs
let-7b-5p	Pigw
let-7b-5p	Pik3ip1
let-7b-5p	Pld3
let-7b-5p	Pnkd
let-7b-5p	Ppargc1b
let-7b-5p	Ppm1e
let-7b-5p	Ppme1
let-7b-5p	Ppp3r1
let-7b-5p	Pqlc2
let-7b-5p	Prdm1
let-7b-5p	Prickle1
let-7b-5p	Prrc2c
let-7b-5p	Psd3
let-7b-5p	Psme4
let-7b-5p	Ptgds
let-7b-5p	Ptprd
let-7b-5p	Ptpru
let-7b-5p	Pxdn
let-7b-5p	Rab11fip4
let-7b-5p	Rbm33
let-7b-5p	Rdh10
let-7b-5p	Rdx
let-7b-5p	Reep4
let-7b-5p	Rffl
let-7b-5p	Rnf167
let-7b-5p	Rnf213
let-7b-5p	Rnf44
let-7b-5p	Rnf5
let-7b-5p	Rock2
let-7b-5p	Rpia
let-7b-5p	Sacm1l
let-7b-5p	Scara3
let-7b-5p	Scn8a
let-7b-5p	Sec14l1
let-7b-5p	Sema4f
let-7b-5p	Sema4g
let-7b-5p	Serf2
let-7b-5p	Sfmbt1
let-7b-5p	Sh2b3
let-7b-5p	Skil
let-7b-5p	Slc15a2
let-7b-5p	Slc20a1
let-7b-5p	Slc22a23
let-7b-5p	Slc22a6
let-7b-5p	Slc23a2
let-7b-5p	Slc24a2
let-7b-5p	Slc25a18
let-7b-5p	Slc25a23
let-7b-5p	Slc25a4
let-7b-5p	Slc29a3
let-7b-5p	Slc2a3
let-7b-5p	Slc2a6
let-7b-5p	Slc35a4
let-7b-5p	Slc4a7
let-7b-5p	Slc4a8
let-7b-5p	Slc6a8
let-7b-5p	Slc8a2
let-7b-5p	Slc9a2
let-7b-5p	Slco5a1
let-7b-5p	Slitrk4
let-7b-5p	Slitrk5
let-7b-5p	Smcr8
let-7b-5p	Smg1
let-7b-5p	Sned1
let-7b-5p	Snx30
let-7b-5p	Snx5
let-7b-5p	Sowaha
let-7b-5p	Sptbn2
let-7b-5p	Srcin1
let-7b-5p	Srek1
let-7b-5p	Srgap3
let-7b-5p	Srrm4
let-7b-5p	Ssh1
let-7b-5p	Stat2
let-7b-5p	Stat3
let-7b-5p	Stim1
let-7b-5p	Stk35
let-7b-5p	Stx17
let-7b-5p	Stx3
let-7b-5p	Syn3
let-7b-5p	Syncrip
let-7b-5p	Synj1
let-7b-5p	Syt11
let-7b-5p	Syt5
let-7b-5p	Tbc1d14
let-7b-5p	Tbc1d24
let-7b-5p	Tenm2
let-7b-5p	Tgfbr1
let-7b-5p	Tgfbr3
let-7b-5p	Tgs1
let-7b-5p	Thbs1
let-7b-5p	Thrsp
let-7b-5p	Tmed5
let-7b-5p	Tmem194
let-7b-5p	Tmem2
let-7b-5p	Tmem214
let-7b-5p	Tnfrsf26
let-7b-5p	Tor1aip2
let-7b-5p	Tram1l1
let-7b-5p	Trib2
let-7b-5p	Trim6
let-7b-5p	Trps1
let-7b-5p	Tspan2
let-7b-5p	Ttc14
let-7b-5p	Tub
let-7b-5p	Tubb4a
let-7b-5p	Tug1
let-7b-5p	Ubap2
let-7b-5p	Ubxn4
let-7b-5p	Unc80
let-7b-5p	Usp22
let-7b-5p	Usp32
let-7b-5p	Usp45
let-7b-5p	Usp47
let-7b-5p	Vav3
let-7b-5p	Vsnl1
let-7b-5p	Wdtc1
let-7b-5p	Wnk1
let-7b-5p	Xkr8
let-7b-5p	Ylpm1
let-7b-5p	Zc3h11a
let-7b-5p	Zdhhc24
let-7b-5p	Zeb2
let-7b-5p	Zfp109
let-7b-5p	Zfp12
let-7b-5p	Zfp174
let-7b-5p	Zfp248
let-7b-5p	Zfp280b
let-7b-5p	Zfp318
let-7b-5p	Zfp354b
let-7b-5p	Zfp444
let-7b-5p	Zfp462
let-7b-5p	Zfp583
let-7b-5p	Zfp641
let-7b-5p	Zfp644
let-7b-5p	Zfp664
let-7b-5p	Zfp740
let-7b-5p	Zfp9
let-7b-5p	Zkscan2
let-7b-5p	Zscan22
let-7b-5p	Zswim5
miR-434-3p	Arhgef3
miR-434-3p	Arid4b
miR-434-3p	Cadm2
miR-434-3p	Casp8
miR-434-3p	Chic1
miR-434-3p	Ctnnb1
miR-434-3p	Cxcr2
miR-434-3p	Dkc1
miR-434-3p	E130309F12Rik
miR-434-3p	Eif5a
miR-434-3p	Foxr1
miR-434-3p	Gla
miR-434-3p	Gm10778
miR-434-3p	Gm885
miR-434-3p	Gpr157
miR-434-3p	Hs6st2
miR-434-3p	Loxl2
miR-434-3p	Lrrc6
miR-434-3p	Mfsd2b
miR-434-3p	Milr1
miR-434-3p	Moap1
miR-434-3p	Mrpl51
miR-434-3p	Pbld1
miR-434-3p	Plppr1
miR-434-3p	Polr2l
miR-434-3p	Prc1
miR-434-3p	Rtl1
miR-434-3p	Scml4
miR-434-3p	Slc35a3
miR-434-3p	Smad9
miR-434-3p	Sp9
miR-434-3p	Stx8
miR-434-3p	Stxbp2
miR-434-3p	Trpm3
miR-434-3p	Vcan
miR-434-3p	Wdr34
miR-434-3p	Zc3h12a
miR-434-3p	Zfp607
miR-434-3p	Zfp607a
miR-434-3p	Zfp93
miR-434-3p	Zfp935
miR-30d-5p	Amer1
miR-30d-5p	Bdnf
miR-30d-5p	Camk4
miR-30d-5p	Cd300a
miR-30d-5p	Cdk13
miR-30d-5p	Cep170b
miR-30d-5p	Csf1
miR-30d-5p	Dpy19l1
miR-30d-5p	Eno2
miR-30d-5p	Fam227a
miR-30d-5p	Gskip
miR-30d-5p	Hoxb3
miR-30d-5p	Ice2
miR-30d-5p	Il18r1
miR-30d-5p	Ing1
miR-30d-5p	Ints12
miR-30d-5p	Lpar3
miR-30d-5p	Map4k4
miR-30d-5p	Mesd
miR-30d-5p	Mesdc2
miR-30d-5p	Mgea5
miR-30d-5p	Mtdh
miR-30d-5p	Narg2
miR-30d-5p	Nfatc3
miR-30d-5p	Pgr
miR-30d-5p	Pigh
miR-30d-5p	Ptrhd1
miR-30d-5p	Reep4
miR-30d-5p	Rrad
miR-30d-5p	Serpine1
miR-30d-5p	Six4
miR-30d-5p	Slc16a1
miR-30d-5p	Strip1
miR-30d-5p	Tbc1d5
miR-30d-5p	Tnrc6b
miR-30d-5p	Tomm70a
miR-30d-5p	Trp53rk
miR-30d-5p	Trp53rkb
miR-30d-5p	Wdr44
miR-30d-5p	Wdr89
miR-30d-5p	Zfp446
miR-30d-5p	Zfp711
miR-30d-5p	Zfp9
miR-30a-5p	Abcb1b
miR-30a-5p	Ak1
miR-30a-5p	Amer1
miR-30a-5p	Bdnf
miR-30a-5p	Camk4
miR-30a-5p	Ccne2
miR-30a-5p	Cd300a
miR-30a-5p	Cdk13
miR-30a-5p	Celsr3
miR-30a-5p	Cep170b
miR-30a-5p	Csf1
miR-30a-5p	Dpy19l1
miR-30a-5p	Egfr
miR-30a-5p	Eno2
miR-30a-5p	Fam227a
miR-30a-5p	Gfra1
miR-30a-5p	Gskip
miR-30a-5p	Hoxb3
miR-30a-5p	Ice2
miR-30a-5p	Il18r1
miR-30a-5p	Ing1
miR-30a-5p	Inhba
miR-30a-5p	Ints12
miR-30a-5p	Irf4
miR-30a-5p	Lpar3
miR-30a-5p	Mdm2
miR-30a-5p	Mesd
miR-30a-5p	Mesdc2
miR-30a-5p	Mgea5
miR-30a-5p	Mtdh
miR-30a-5p	Narg2
miR-30a-5p	Nfatc3
miR-30a-5p	Pgr
miR-30a-5p	Pigh
miR-30a-5p	Ptrhd1
miR-30a-5p	Reep4
miR-30a-5p	Rrad
miR-30a-5p	Serpine1
miR-30a-5p	Six4
miR-30a-5p	Slc16a1
miR-30a-5p	Smad1
miR-30a-5p	Snai1
miR-30a-5p	Strip1
miR-30a-5p	Tbc1d5
miR-30a-5p	Timp3
miR-30a-5p	Tnrc6a
miR-30a-5p	Tnrc6b
miR-30a-5p	Tomm70a
miR-30a-5p	Trp53rk
miR-30a-5p	Trp53rkb
miR-30a-5p	Twf1
miR-30a-5p	Wdr44
miR-30a-5p	Wdr89
miR-30a-5p	Zfp446
miR-30a-5p	Zfp711
miR-30a-5p	Zfp9
miR-376c-3p	2010012O05Rik
miR-376c-3p	2410012M07Rik
miR-376c-3p	Angptl7
miR-376c-3p	Armc2
miR-376c-3p	Arvcf
miR-376c-3p	Borcs7
miR-376c-3p	Casz1
miR-376c-3p	Ccdc157
miR-376c-3p	Csrnp2
miR-376c-3p	Ctps2
miR-376c-3p	Dzank1
miR-376c-3p	Ehhadh
miR-376c-3p	Epb4.2
miR-376c-3p	Epb42
miR-376c-3p	Fbxl17
miR-376c-3p	Fbxo32
miR-376c-3p	Fzd3
miR-376c-3p	Gabra2
miR-376c-3p	Gata5
miR-376c-3p	Glra2
miR-376c-3p	Iars
miR-376c-3p	Ifngr2
miR-376c-3p	Kcnj10
miR-376c-3p	Kcnk6
miR-376c-3p	Map3k1
miR-376c-3p	Neu4
miR-376c-3p	Nln
miR-376c-3p	Paqr5
miR-376c-3p	Pik3c2b
miR-376c-3p	Plekhh1
miR-376c-3p	Pnpla3
miR-376c-3p	Prkci
miR-376c-3p	Prok2
miR-376c-3p	Prr23a3
miR-376c-3p	Ptpro
miR-376c-3p	Rdh13
miR-376c-3p	Rragd
miR-376c-3p	Rs1
miR-376c-3p	Sass6
miR-376c-3p	St8sia1
miR-376c-3p	Tox4
miR-376c-3p	Ube2n
miR-376c-3p	Xpo1
miR-376c-3p	Zdhhc3
miR-376c-3p	Zfp663
miR-376c-3p	Zfp760
miR-376c-3p	Zfp955b
miR-186-5p	4933427D06Rik
miR-186-5p	A430107P09Rik
miR-186-5p	A630033H20Rik
miR-186-5p	Acbd5
miR-186-5p	Armc1
miR-186-5p	Arsk
miR-186-5p	Bace1
miR-186-5p	Bach2
miR-186-5p	C230081A13Rik
miR-186-5p	Ccdc138
miR-186-5p	Ces2g
miR-186-5p	Colec12
miR-186-5p	Cpox
miR-186-5p	Crispld2
miR-186-5p	Cxcl13
miR-186-5p	Emc3
miR-186-5p	Epm2aip1
miR-186-5p	Fmnl2
miR-186-5p	Frmd4a
miR-186-5p	Gdi2
miR-186-5p	Gjc3
miR-186-5p	Heca
miR-186-5p	Hnrnpa3
miR-186-5p	Id4
miR-186-5p	Ifi204
miR-186-5p	Ildr2
miR-186-5p	Intu
miR-186-5p	Lrig2
miR-186-5p	Mmp12
miR-186-5p	Mnat1
miR-186-5p	Nelfa
miR-186-5p	Nfia
miR-186-5p	Noc3l
miR-186-5p	Nr5a2
miR-186-5p	Opn5
miR-186-5p	Peak1
miR-186-5p	Ptprb
miR-186-5p	Qpct
miR-186-5p	Rprd2
miR-186-5p	Samd4
miR-186-5p	Slc26a5
miR-186-5p	Sltm
miR-186-5p	Sp1
miR-186-5p	Sp6
miR-186-5p	Srek1
miR-186-5p	Stk32a
miR-186-5p	Stxbp4
miR-186-5p	Tbl1xr1
miR-186-5p	Tmem33
miR-186-5p	Trav3-3
miR-186-5p	Utp23
miR-122-5p	Afp
miR-122-5p	Alas2
miR-122-5p	Aldoa
miR-122-5p	Alpl
miR-122-5p	Apob
miR-122-5p	B2m
miR-122-5p	Bach1
miR-122-5p	Bckdk
miR-122-5p	Bmpr1a
miR-122-5p	Camk2b
miR-122-5p	Ccl2
miR-122-5p	Ccnd1
miR-122-5p	Ccng1
miR-122-5p	Ccrn4l
miR-122-5p	Cd320
miR-122-5p	Cdh12
miR-122-5p	Cers6
miR-122-5p	Chrna1
miR-122-5p	Cpox
miR-122-5p	Cs
miR-122-5p	Csf3r
miR-122-5p	Ctgf
miR-122-5p	Cxcl13
miR-122-5p	Cyp2b13
miR-122-5p	Dbp
miR-122-5p	Ddc
miR-122-5p	E2f1
miR-122-5p	Fech
miR-122-5p	Gde1
miR-122-5p	Ggps1
miR-122-5p	Gpx7
miR-122-5p	Gys1
miR-122-5p	H2-T24
miR-122-5p	Hamp
miR-122-5p	Hba-a1
miR-122-5p	Hfe
miR-122-5p	Hfe2
miR-122-5p	Hist1h1c
miR-122-5p	Hmbs
miR-122-5p	Iffo2
miR-122-5p	Igf2
miR-122-5p	Il1b
miR-122-5p	Irf6
miR-122-5p	Jun
miR-122-5p	Klf6
miR-122-5p	Lass6
miR-122-5p	Marchf5
miR-122-5p	Mir17
miR-122-5p	Mir451
miR-122-5p	Myc
miR-122-5p	Nanog
miR-122-5p	Ndrg3
miR-122-5p	P4ha1
miR-122-5p	Paxip1
miR-122-5p	Per1
miR-122-5p	Pkm
miR-122-5p	Ppox
miR-122-5p	Ppp1r16b
miR-122-5p	Prom1
miR-122-5p	Rbl2
miR-122-5p	Rcan1
miR-122-5p	Rell1
miR-122-5p	Sbk1
miR-122-5p	Sec23ip
miR-122-5p	Sfxn4
miR-122-5p	Sgo2a
miR-122-5p	Sgol2
miR-122-5p	Slc35a4
miR-122-5p	Slc35g1
miR-122-5p	Slc7a1
miR-122-5p	Smad4
miR-122-5p	Smad7
miR-122-5p	Smarcd1
miR-122-5p	Snhg11
miR-122-5p	Socs2
miR-122-5p	Sox4
miR-122-5p	Tfdp2
miR-122-5p	Tfr2
miR-122-5p	Tfrc
miR-122-5p	Tgfbr1
miR-122-5p	Thap1
miR-122-5p	Tmed3
miR-122-5p	Tmem206
miR-122-5p	Tmem50b
miR-122-5p	Urod
miR-122-5p	Uros
miR-122-5p	Xpo7
miR-122-5p	Zfp113
miR-122-5p	Zfp949
miR-152-3p	Adam19
miR-152-3p	Arrdc3
miR-152-3p	Camk2a
miR-152-3p	Ccna2
miR-152-3p	Chrna7
miR-152-3p	Clca2
miR-152-3p	Clca3a2
miR-152-3p	Cpm
miR-152-3p	Dnmt1
miR-152-3p	Ets1
miR-152-3p	Gpr157
miR-152-3p	Grik3
miR-152-3p	H2-T23
miR-152-3p	Hpca
miR-152-3p	Itgb3
miR-152-3p	Lypd1
miR-152-3p	Mbp
miR-152-3p	Mrpl51
miR-152-3p	Ms4a15
miR-152-3p	N6amt1
miR-152-3p	Naip5
miR-152-3p	Ociad2
miR-152-3p	Psma4
miR-152-3p	Pten
miR-152-3p	Rad51c
miR-152-3p	Robo1
miR-152-3p	Scml4
miR-152-3p	Snx27
miR-152-3p	Stxbp2
miR-152-3p	Tbc1d24
miR-152-3p	Tmem178b
miR-152-3p	Trim43b
miR-152-3p	Ubap2l
miR-152-3p	Zfp607
miR-152-3p	Zfp607a
miR-23b-3p	Celf1
miR-23b-3p	Celf2
miR-23b-3p	Epc1
miR-23b-3p	Fam126b
miR-23b-3p	Fam160b2
miR-23b-3p	Fas
miR-23b-3p	Fbxl17
miR-23b-3p	HDAC2
miR-23b-3p	Hes1
miR-23b-3p	Hspa12a
miR-23b-3p	Il17ra
miR-23b-3p	Itpk1
miR-23b-3p	Lmnb1
miR-23b-3p	Lrch1
miR-23b-3p	Magea5
miR-23b-3p	Map7d1
miR-23b-3p	Mbd4
miR-23b-3p	Mdh2
miR-23b-3p	Ms4a4c
miR-23b-3p	Nox4
miR-23b-3p	Nrp2
miR-23b-3p	Pde10a
miR-23b-3p	Ptpre
miR-23b-3p	Rbm44
miR-23b-3p	Rtl1
miR-23b-3p	Smad3
miR-23b-3p	Smad4
miR-23b-3p	Smad5
miR-23b-3p	TAB3
miR-23b-3p	Tgfb2
miR-23b-3p	Tmem241
miR-23b-3p	Tmod1
miR-23b-3p	Zfp488
miR-205-5p	Atp1a1
miR-205-5p	Bcl6
miR-205-5p	Cacnb4
miR-205-5p	Clasp1
miR-205-5p	Ddit3
miR-205-5p	Decr2
miR-205-5p	Dok4
miR-205-5p	Eif2ak2
miR-205-5p	Fgf5
miR-205-5p	Gas2l3
miR-205-5p	Gm4944
miR-205-5p	Gpr35
miR-205-5p	Gramd1c
miR-205-5p	Gsk3b
miR-205-5p	Il1r1
miR-205-5p	Lrrk2
miR-205-5p	Mylip
miR-205-5p	Nfib
miR-205-5p	Olfr287
miR-205-5p	Pten
miR-205-5p	Ptprn2
miR-205-5p	Rbm47
miR-205-5p	Slc35a1
miR-205-5p	Tmem132b
miR-205-5p	Yme1l1
miR-205-5p	Zfp994
miR-141-3p	1600012H06Rik
miR-141-3p	3110057O12Rik
miR-141-3p	Abhd18
miR-141-3p	Adprm
miR-141-3p	Ccdc110
miR-141-3p	Cdh11
miR-141-3p	Defb21
miR-141-3p	Dlx5
miR-141-3p	Dph7
miR-141-3p	Elavl4
miR-141-3p	Erc2
miR-141-3p	Fam227a
miR-141-3p	Fat3
miR-141-3p	Fibin
miR-141-3p	Fkbp5
miR-141-3p	Flnb
miR-141-3p	Hephl1
miR-141-3p	Hipk3
miR-141-3p	Hnf4g
miR-141-3p	Homez
miR-141-3p	Igf2
miR-141-3p	Klf5
miR-141-3p	Lsm12
miR-141-3p	MNX1
miR-141-3p	Mapk14
miR-141-3p	Mc1r
miR-141-3p	Mitf
miR-141-3p	Mtmr6
[truncated: 1,026 more rows]
