# Supplementary material for: Short-term exposure to particulate matter triggers a selective alteration of plasma extracellular vesicle-packaged miRNAs in a mouse model of multiple sclerosis
Source: Front Immunol. 2025 Jul 3;16:1596935. doi: 10.3389/fimmu.2025.1596935 (PMC12267195; doi:10.3389/fimmu.2025.1596935)
Supplement: Supplementary file 6 [file Table6.xlsx]

## Sheet: Ctrl PM vs Ctrl_up
Pathway	Total	Expected	Hits	Pval	FDR
Pathways in cancer	397	33.5	88	3.95e-18	3.95e-16
Hepatitis B	146	12.3	47	1.22e-16	6.1e-15
Proteoglycans in cancer	205	17.3	56	5.45e-16	1.82e-14
Signaling pathways regulating pluripotency of stem cells	140	11.8	42	8.56e-14	2.14e-12
FoxO signaling pathway	134	11.3	40	4.08e-13	8.16e-12
Prostate cancer	89	7.51	31	2.04e-12	3.4e-11
Pancreatic cancer	66	5.57	25	3.51e-11	5.01e-10
MAPK signaling pathway	253	21.4	54	8.61e-11	1.08e-09
Neurotrophin signaling pathway	122	10.3	34	1.97e-10	2.19e-09
Osteoclast differentiation	126	10.6	34	5.09e-10	5.09e-09
Focal adhesion	208	17.6	46	6.72e-10	6.11e-09
Colorectal cancer	64	5.4	23	7.39e-10	6.16e-09
Hippo signaling pathway	154	13	38	8.16e-10	6.28e-09
Acute myeloid leukemia	57	4.81	21	2.42e-09	1.69e-08
Chronic myeloid leukemia	73	6.16	24	2.53e-09	1.69e-08
Measles	137	11.6	34	5.5e-09	3.44e-08
Glioma	65	5.49	22	6.37e-09	3.75e-08
PI3K-Akt signaling pathway	351	29.6	62	1.06e-08	5.89e-08
HIF-1 signaling pathway	109	9.2	29	1.38e-08	7.26e-08
Rap1 signaling pathway	214	18.1	44	1.71e-08	8.55e-08
Insulin resistance	111	9.37	29	2.16e-08	1.03e-07
T cell receptor signaling pathway	105	8.86	28	2.33e-08	1.06e-07
ErbB signaling pathway	87	7.34	25	2.61e-08	1.13e-07
Chagas disease (American trypanosomiasis)	103	8.69	27	6.16e-08	2.57e-07
Wnt signaling pathway	144	12.2	33	7.5e-08	3e-07
Endometrial cancer	52	4.39	18	1.04e-07	4e-07
MicroRNAs in cancer	276	23.3	50	1.35e-07	5e-07
Ras signaling pathway	230	19.4	44	1.58e-07	5.64e-07
Axon guidance	129	10.9	30	2.09e-07	7.21e-07
Oxytocin signaling pathway	158	13.3	34	2.41e-07	8.03e-07
Small cell lung cancer	85	7.18	23	3.16e-07	1.02e-06
Amphetamine addiction	68	5.74	20	4.31e-07	1.35e-06
HTLV-I infection	281	23.7	49	5.97e-07	1.81e-06
Melanoma	71	5.99	20	9.27e-07	2.73e-06
cAMP signaling pathway	198	16.7	38	1.04e-06	2.97e-06
Central carbon metabolism in cancer	66	5.57	19	1.21e-06	3.36e-06
TGF-beta signaling pathway	85	7.18	22	1.31e-06	3.54e-06
mTOR signaling pathway	61	5.15	18	1.55e-06	4.08e-06
Toxoplasmosis	113	9.54	26	1.69e-06	4.33e-06
Adherens junction	74	6.25	20	1.9e-06	4.75e-06
Glutamatergic synapse	115	9.71	26	2.4e-06	5.85e-06
Progesterone-mediated oocyte maturation	88	7.43	22	2.46e-06	5.86e-06
Amyotrophic lateral sclerosis (ALS)	52	4.39	16	3.2e-06	7.44e-06
Thyroid hormone signaling pathway	117	9.88	26	3.38e-06	7.68e-06
Transcriptional misregulation in cancer	177	14.9	34	3.78e-06	8.4e-06
Dopaminergic synapse	135	11.4	28	5.96e-06	1.3e-05
p53 signaling pathway	67	5.66	18	6.8e-06	1.44e-05
Hepatitis C	136	11.5	28	6.92e-06	1.44e-05
Renal cell carcinoma	68	5.74	18	8.53e-06	1.74e-05
Non-small cell lung cancer	56	4.73	16	9.34e-06	1.87e-05
Influenza A	171	14.4	32	1.28e-05	2.51e-05
cGMP-PKG signaling pathway	172	14.5	32	1.45e-05	2.79e-05
Cholinergic synapse	113	9.54	24	1.81e-05	3.42e-05
Bladder cancer	41	3.46	13	1.87e-05	3.46e-05
Epstein-Barr virus infection	215	18.1	37	2e-05	3.64e-05
Long-term potentiation	66	5.57	17	2.24e-05	4e-05
Apoptosis	81	6.84	19	3.15e-05	5.53e-05
GnRH signaling pathway	88	7.43	20	3.21e-05	5.53e-05
Retrograde endocannabinoid signaling	103	8.69	22	3.66e-05	6.2e-05
Calcium signaling pathway	180	15.2	32	3.75e-05	6.25e-05
Insulin signaling pathway	141	11.9	27	3.97e-05	6.51e-05
AMPK signaling pathway	129	10.9	25	6.21e-05	0.0001
Endocytosis	278	23.5	43	6.32e-05	0.0001
Leishmaniasis	65	5.49	16	7.08e-05	0.000111
Sphingolipid signaling pathway	124	10.5	24	8.85e-05	0.000136
TNF signaling pathway	110	9.29	22	0.000104	0.000157
Fc epsilon RI signaling pathway	67	5.66	16	0.000105	0.000157
Prolactin signaling pathway	74	6.25	17	0.000108	0.000159
Dorso-ventral axis formation	25	2.11	9	0.000122	0.000177
Chemokine signaling pathway	197	16.6	32	0.00022	0.000314
Tight junction	140	11.8	25	0.000243	0.00034
Choline metabolism in cancer	101	8.53	20	0.000245	0.00034
Adipocytokine signaling pathway	72	6.08	16	0.000257	0.000352
Regulation of actin cytoskeleton	217	18.3	34	0.000286	0.000386
Inflammatory bowel disease (IBD)	59	4.98	14	0.000301	0.0004
B cell receptor signaling pathway	73	6.16	16	0.000304	0.0004
Dilated cardiomyopathy	88	7.43	18	0.000326	0.000423
Nicotine addiction	40	3.38	11	0.000339	0.000435
VEGF signaling pathway	60	5.06	14	0.000363	0.000459
Estrogen signaling pathway	98	8.27	19	0.00046	0.000575
Oocyte meiosis	114	9.62	21	0.000486	0.0006
Cocaine addiction	49	4.14	12	0.000591	0.000721
Morphine addiction	93	7.85	18	0.000657	0.000792
Salmonella infection	78	6.58	16	0.000667	0.000794
Toll-like receptor signaling pathway	101	8.53	19	0.00068	0.0008
Type II diabetes mellitus	50	4.22	12	0.000719	0.000836
Adrenergic signaling in cardiomyocytes	152	12.8	25	0.00087	0.001
Jak-STAT signaling pathway	161	13.6	26	0.000916	0.00104
Platelet activation	131	11.1	22	0.00132	0.00148
Aldosterone-regulated sodium reabsorption	40	3.38	10	0.00141	0.00157
Tuberculosis	176	14.9	27	0.00162	0.00178
Viral carcinogenesis	231	19.5	33	0.0018	0.00196
Bacterial invasion of epithelial cells	78	6.58	15	0.00193	0.00208
Phospholipase D signaling pathway	144	12.2	23	0.00205	0.00218
Natural killer cell mediated cytotoxicity	119	10	20	0.00212	0.00223
Leukocyte transendothelial migration	121	10.2	20	0.0026	0.00271
Circadian entrainment	98	8.27	17	0.00317	0.00327
Melanogenesis	99	8.36	17	0.00354	0.00361
Hypertrophic cardiomyopathy (HCM)	84	7.09	15	0.00408	0.00412
Glycosphingolipid biosynthesis - globo series	15	1.27	5	0.0062	0.0062

## Sheet: Ctrl PM vs Ctrl_down
Pathway	Total	Expected	Hits	Pval	FDR
Carbohydrate digestion and absorption	45	0.353	5	2.4e-05	0.0024
mTOR signaling pathway	61	0.478	5	0.000106	0.0044
Hepatitis B	146	1.14	7	0.000132	0.0044
Insulin resistance	111	0.87	6	0.000216	0.0054
FoxO signaling pathway	134	1.05	6	0.000595	0.0119
Starch and sucrose metabolism	54	0.423	4	0.000806	0.0132
Pathways in cancer	397	3.11	10	0.000927	0.0132
Legionellosis	58	0.455	4	0.00106	0.0132
MicroRNAs in cancer	276	2.16	8	0.0013	0.0144
HIF-1 signaling pathway	109	0.854	5	0.00157	0.0147
Leishmaniasis	65	0.509	4	0.00162	0.0147
Pertussis	74	0.58	4	0.00261	0.0218
PI3K-Akt signaling pathway	351	2.75	8	0.00575	0.0442
Choline metabolism in cancer	101	0.792	4	0.00792	0.0566
Influenza A	171	1.34	5	0.0107	0.0713
Toxoplasmosis	113	0.886	4	0.0116	0.0725
Thyroid hormone signaling pathway	117	0.917	4	0.0131	0.0762
MAPK signaling pathway	253	1.98	6	0.0139	0.0762
Central carbon metabolism in cancer	66	0.517	3	0.0148	0.0762
Sphingolipid signaling pathway	124	0.972	4	0.0159	0.0762
RIG-I-like receptor signaling pathway	68	0.533	3	0.016	0.0762
Melanoma	71	0.556	3	0.018	0.0809
Adipocytokine signaling pathway	72	0.564	3	0.0186	0.0809
Proteoglycans in cancer	205	1.61	5	0.0218	0.087
Measles	137	1.07	4	0.0221	0.087
Salmonella infection	78	0.611	3	0.023	0.087
Herpes simplex infection	209	1.64	5	0.0235	0.087
Hypertrophic cardiomyopathy (HCM)	84	0.658	3	0.0279	0.0996
African trypanosomiasis	35	0.274	2	0.0305	0.102
ErbB signaling pathway	87	0.682	3	0.0305	0.102
Ras signaling pathway	230	1.8	5	0.0336	0.107
Viral carcinogenesis	231	1.81	5	0.0342	0.107
Aldosterone-regulated sodium reabsorption	40	0.314	2	0.039	0.118
Intestinal immune network for IgA production	42	0.329	2	0.0426	0.119
NF-kappa B signaling pathway	101	0.792	3	0.0444	0.119
Toll-like receptor signaling pathway	101	0.792	3	0.0444	0.119
Retrograde endocannabinoid signaling	103	0.807	3	0.0466	0.119
Pancreatic secretion	103	0.807	3	0.0466	0.119
Chagas disease (American trypanosomiasis)	103	0.807	3	0.0466	0.119
Tuberculosis	176	1.38	4	0.0487	0.121
Transcriptional misregulation in cancer	177	1.39	4	0.0495	0.121
Malaria	49	0.384	2	0.0562	0.134
Type II diabetes mellitus	50	0.392	2	0.0582	0.135
Amoebiasis	118	0.925	3	0.0649	0.148
Endocrine and other factor-regulated calcium reabsorption	54	0.423	2	0.0667	0.148
Valine, leucine and isoleucine degradation	55	0.431	2	0.0689	0.15
Inflammatory mediator regulation of TRP channels	126	0.988	3	0.0758	0.161
Focal adhesion	208	1.63	4	0.0796	0.166
Rap1 signaling pathway	214	1.68	4	0.0863	0.172
Type I diabetes mellitus	63	0.494	2	0.0871	0.172
Epstein-Barr virus infection	215	1.69	4	0.0875	0.172
Colorectal cancer	64	0.502	2	0.0895	0.172
Glioma	65	0.509	2	0.0918	0.173
Tight junction	140	1.1	3	0.0966	0.174
p53 signaling pathway	67	0.525	2	0.0967	0.174
Insulin signaling pathway	141	1.11	3	0.0982	0.174
Renal cell carcinoma	68	0.533	2	0.0991	0.174
Thyroid hormone synthesis	71	0.556	2	0.107	0.184
Gastric acid secretion	73	0.572	2	0.112	0.19
Arrhythmogenic right ventricular cardiomyopathy (ARVC)	74	0.58	2	0.114	0.19
Salivary secretion	77	0.603	2	0.122	0.196
Non-alcoholic fatty liver disease (NAFLD)	157	1.23	3	0.125	0.196
Oxytocin signaling pathway	158	1.24	3	0.126	0.196
Cardiac muscle contraction	80	0.627	2	0.13	0.196
Viral myocarditis	80	0.627	2	0.13	0.196
Pantothenate and CoA biosynthesis	18	0.141	1	0.132	0.196
Apoptosis	81	0.635	2	0.132	0.196
One carbon pool by folate	19	0.149	1	0.139	0.196
Hematopoietic cell lineage	85	0.666	2	0.143	0.196
Small cell lung cancer	85	0.666	2	0.143	0.196
Insulin secretion	86	0.674	2	0.146	0.196
Aldosterone synthesis and secretion	86	0.674	2	0.146	0.196
2-Oxocarboxylic acid metabolism	20	0.157	1	0.146	0.196
Fc gamma R-mediated phagocytosis	88	0.69	2	0.151	0.196
GnRH signaling pathway	88	0.69	2	0.151	0.196
Dilated cardiomyopathy	88	0.69	2	0.151	0.196
Retinol metabolism	89	0.698	2	0.154	0.196
Prostate cancer	89	0.698	2	0.154	0.196
Phagosome	174	1.36	3	0.155	0.196
Proximal tubule bicarbonate reclamation	22	0.172	1	0.159	0.199
Phosphatidylinositol signaling system	97	0.76	2	0.176	0.217
Melanogenesis	99	0.776	2	0.182	0.222
Glucagon signaling pathway	102	0.799	2	0.19	0.229
cAMP signaling pathway	198	1.55	3	0.202	0.24
Huntington's disease	199	1.56	3	0.204	0.24
Glyoxylate and dicarboxylate metabolism	30	0.235	1	0.211	0.244
TNF signaling pathway	110	0.862	2	0.213	0.244
Propanoate metabolism	31	0.243	1	0.217	0.244
Circadian rhythm	31	0.243	1	0.217	0.244
Glutamatergic synapse	115	0.901	2	0.228	0.253
Natural killer cell mediated cytotoxicity	119	0.933	2	0.239	0.256
Base excision repair	35	0.274	1	0.241	0.256
Primary immunodeficiency	35	0.274	1	0.241	0.256
Regulation of actin cytoskeleton	217	1.7	3	0.241	0.256
Leukocyte transendothelial migration	121	0.948	2	0.245	0.258
Osteoclast differentiation	126	0.988	2	0.26	0.271
Vascular smooth muscle contraction	128	1	2	0.265	0.273
AMPK signaling pathway	129	1.01	2	0.268	0.273
Nicotine addiction	40	0.314	1	0.271	0.274
Porphyrin and chlorophyll metabolism	41	0.321	1	0.276	0.276

## Sheet: EAE PM vs EAE_up
Pathway	Total	Expected	Hits	Pval	FDR
Pathways in cancer	397	17.6	37	1.3e-05	0.000602
Chronic myeloid leukemia	73	3.25	13	1.62e-05	0.000602
cAMP signaling pathway	198	8.8	23	2.1e-05	0.000602
FoxO signaling pathway	134	5.96	18	2.41e-05	0.000602
AMPK signaling pathway	129	5.73	17	5.21e-05	0.00104
Colorectal cancer	64	2.85	11	0.000102	0.0017
Pancreatic cancer	66	2.93	11	0.000136	0.00194
Chemokine signaling pathway	197	8.76	21	0.000167	0.00209
Apoptosis	81	3.6	12	0.000218	0.00242
Circadian entrainment	98	4.36	13	0.00037	0.0037
Glutamatergic synapse	115	5.11	14	0.000544	0.00495
Thyroid hormone signaling pathway	117	5.2	14	0.000649	0.00541
Leukocyte transendothelial migration	121	5.38	14	0.000909	0.00618
Dopaminergic synapse	135	6	15	0.000922	0.00618
Inositol phosphate metabolism	70	3.11	10	0.000971	0.00618
Biosynthesis of unsaturated fatty acids	27	1.2	6	0.000989	0.00618
Phosphatidylinositol signaling system	97	4.31	12	0.00116	0.00682
B cell receptor signaling pathway	73	3.25	10	0.00135	0.00721
mTOR signaling pathway	61	2.71	9	0.00137	0.00721
Prolactin signaling pathway	74	3.29	10	0.0015	0.0075
Axon guidance	129	5.73	14	0.0017	0.0081
Chagas disease (American trypanosomiasis)	103	4.58	12	0.00196	0.00887
Hepatitis B	146	6.49	15	0.00204	0.00887
Transcriptional misregulation in cancer	177	7.87	17	0.0022	0.00917
Vasopressin-regulated water reabsorption	43	1.91	7	0.00261	0.0104
Adrenergic signaling in cardiomyocytes	152	6.76	15	0.00303	0.0115
Carbohydrate digestion and absorption	45	2	7	0.0034	0.0115
Hippo signaling pathway	154	6.85	15	0.00343	0.0115
Regulation of lipolysis in adipocytes	57	2.53	8	0.00345	0.0115
Acute myeloid leukemia	57	2.53	8	0.00345	0.0115
Estrogen signaling pathway	98	4.36	11	0.004	0.0129
Cholinergic synapse	113	5.02	12	0.00426	0.0133
Choline metabolism in cancer	101	4.49	11	0.00504	0.015
Focal adhesion	208	9.25	18	0.0051	0.015
Fc gamma R-mediated phagocytosis	88	3.91	10	0.00545	0.0154
Cocaine addiction	49	2.18	7	0.00554	0.0154
Natural killer cell mediated cytotoxicity	119	5.29	12	0.00645	0.0173
Ras signaling pathway	230	10.2	19	0.00668	0.0173
Salivary secretion	77	3.42	9	0.00683	0.0173
Fatty acid metabolism	51	2.27	7	0.00692	0.0173
Endometrial cancer	52	2.31	7	0.0077	0.0183
Neurotrophin signaling pathway	122	5.42	12	0.00784	0.0183
Aldosterone-regulated sodium reabsorption	40	1.78	6	0.00789	0.0183
MAPK signaling pathway	253	11.2	20	0.00877	0.0199
Influenza A	171	7.6	15	0.00899	0.02
Signaling pathways regulating pluripotency of stem cells	140	6.22	13	0.00925	0.0201
Osteoclast differentiation	126	5.6	12	0.01	0.0202
Insulin resistance	111	4.93	11	0.0101	0.0202
Amphetamine addiction	68	3.02	8	0.0101	0.0202
Renal cell carcinoma	68	3.02	8	0.0101	0.0202
Non-small cell lung cancer	56	2.49	7	0.0115	0.0225
Endocytosis	278	12.4	21	0.012	0.0231
Insulin secretion	86	3.82	9	0.0138	0.026
Gastric acid secretion	73	3.25	8	0.0152	0.0281
Adherens junction	74	3.29	8	0.0164	0.0293
VEGF signaling pathway	60	2.67	7	0.0164	0.0293
GABAergic synapse	89	3.96	9	0.017	0.0293
Prostate cancer	89	3.96	9	0.017	0.0293
Measles	137	6.09	12	0.0186	0.0315
Proteoglycans in cancer	205	9.11	16	0.0201	0.0333
Notch signaling pathway	49	2.18	6	0.0206	0.0333
cGMP-PKG signaling pathway	172	7.65	14	0.0208	0.0333
Sphingolipid signaling pathway	124	5.51	11	0.0218	0.0333
Lysosome	124	5.51	11	0.0218	0.0333
Bacterial invasion of epithelial cells	78	3.47	8	0.022	0.0333
Morphine addiction	93	4.13	9	0.022	0.0333
TNF signaling pathway	110	4.89	10	0.0241	0.036
Glioma	65	2.89	7	0.0246	0.0362
HTLV-I infection	281	12.5	20	0.025	0.0362
Fatty acid elongation	26	1.16	4	0.0265	0.0368
Glycosphingolipid biosynthesis - lacto and neolacto series	26	1.16	4	0.0265	0.0368
Central carbon metabolism in cancer	66	2.93	7	0.0265	0.0368
Fc epsilon RI signaling pathway	67	2.98	7	0.0285	0.0388
Rap1 signaling pathway	214	9.51	16	0.0287	0.0388
Platelet activation	131	5.82	11	0.0311	0.0414
Melanogenesis	99	4.4	9	0.0315	0.0414
Small cell lung cancer	85	3.78	8	0.0346	0.0449
Amoebiasis	118	5.25	10	0.0368	0.0463
Nitrogen metabolism	17	0.756	3	0.0373	0.0463
Thyroid hormone synthesis	71	3.16	7	0.0375	0.0463
Bile secretion	71	3.16	7	0.0375	0.0463
Retrograde endocannabinoid signaling	103	4.58	9	0.0392	0.0478
Progesterone-mediated oocyte maturation	88	3.91	8	0.0413	0.0498
T cell receptor signaling pathway	105	4.67	9	0.0435	0.0518
Other types of O-glycan biosynthesis	31	1.38	4	0.0469	0.0545
Tight junction	140	6.22	11	0.0469	0.0545
HIF-1 signaling pathway	109	4.85	9	0.053	0.0609
Wnt signaling pathway	144	6.4	11	0.0555	0.0631
Hedgehog signaling pathway	48	2.13	5	0.0606	0.0681
Proximal tubule bicarbonate reclamation	22	0.978	3	0.0718	0.0791
Long-term potentiation	66	2.93	6	0.072	0.0791
Toll-like receptor signaling pathway	101	4.49	8	0.0798	0.0859
Hepatitis C	136	6.05	10	0.0806	0.0859
RIG-I-like receptor signaling pathway	68	3.02	6	0.0807	0.0859
Sulfur metabolism	11	0.489	2	0.0832	0.0876
Pancreatic secretion	103	4.58	8	0.0871	0.0899
Gap junction	86	3.82	7	0.0872	0.0899
Endocrine and other factor-regulated calcium reabsorption	54	2.4	5	0.0906	0.0923
ErbB signaling pathway	87	3.87	7	0.0914	0.0923
Renin secretion	71	3.16	6	0.0949	0.0949

## Sheet: EAE PM vs EAE_down
Pathway	Total	Expected	Hits	Pval	FDR
Pathways in cancer	397	18.2	57	3.28e-15	3.28e-13
Proteoglycans in cancer	205	9.38	37	3.24e-13	1.62e-11
Hepatitis B	146	6.68	30	2e-12	6.67e-11
Pancreatic cancer	66	3.02	19	5.27e-11	1.32e-09
Colorectal cancer	64	2.93	17	2.21e-09	4.42e-08
Signaling pathways regulating pluripotency of stem cells	140	6.4	25	3.34e-09	5.57e-08
FoxO signaling pathway	134	6.13	24	6.54e-09	9.34e-08
Chronic myeloid leukemia	73	3.34	17	1.94e-08	2.42e-07
Small cell lung cancer	85	3.89	18	3.64e-08	4.04e-07
Oxytocin signaling pathway	158	7.23	25	4.23e-08	4.23e-07
PI3K-Akt signaling pathway	351	16.1	40	6.21e-08	5.65e-07
Chagas disease (American trypanosomiasis)	103	4.71	19	1.57e-07	1.31e-06
Prostate cancer	89	4.07	17	4.25e-07	3.27e-06
Non-small cell lung cancer	56	2.56	13	9.75e-07	6.59e-06
Glioma	65	2.97	14	9.89e-07	6.59e-06
Acute myeloid leukemia	57	2.61	13	1.21e-06	7.56e-06
HIF-1 signaling pathway	109	4.99	18	1.83e-06	1.08e-05
Wnt signaling pathway	144	6.59	21	2.08e-06	1.16e-05
Focal adhesion	208	9.51	26	2.59e-06	1.36e-05
Jak-STAT signaling pathway	161	7.36	22	3.6e-06	1.8e-05
HTLV-I infection	281	12.9	31	4.14e-06	1.97e-05
Insulin signaling pathway	141	6.45	20	5.64e-06	2.51e-05
TGF-beta signaling pathway	85	3.89	15	5.77e-06	2.51e-05
Hippo signaling pathway	154	7.04	21	6.21e-06	2.59e-05
GnRH signaling pathway	88	4.03	15	8.98e-06	3.45e-05
Progesterone-mediated oocyte maturation	88	4.03	15	8.98e-06	3.45e-05
Toxoplasmosis	113	5.17	17	1.3e-05	4.64e-05
Transcriptional misregulation in cancer	177	8.1	22	1.7e-05	5.86e-05
Thyroid hormone signaling pathway	117	5.35	17	2.07e-05	6.9e-05
Chemokine signaling pathway	197	9.01	23	3.05e-05	9.84e-05
cAMP signaling pathway	198	9.06	23	3.31e-05	0.000103
Estrogen signaling pathway	98	4.48	15	3.4e-05	0.000103
ErbB signaling pathway	87	3.98	14	3.5e-05	0.000103
Rap1 signaling pathway	214	9.79	24	3.99e-05	0.000114
Sphingolipid signaling pathway	124	5.67	17	4.46e-05	0.000124
Ras signaling pathway	230	10.5	25	4.66e-05	0.000126
Viral carcinogenesis	231	10.6	25	5.01e-05	0.000132
Cocaine addiction	49	2.24	10	5.87e-05	0.000148
Adrenergic signaling in cardiomyocytes	152	6.95	19	5.92e-05	0.000148
VEGF signaling pathway	60	2.74	11	7.15e-05	0.000174
AMPK signaling pathway	129	5.9	17	7.43e-05	0.000176
Porphyrin and chlorophyll metabolism	41	1.88	9	7.55e-05	0.000176
Melanoma	71	3.25	12	7.75e-05	0.000176
mTOR signaling pathway	61	2.79	11	8.37e-05	0.000186
Endometrial cancer	52	2.38	10	0.0001	0.000217
cGMP-PKG signaling pathway	172	7.87	20	0.000106	0.000226
Prolactin signaling pathway	74	3.38	12	0.000117	0.000244
Epstein-Barr virus infection	215	9.83	23	0.00012	0.000245
Neurotrophin signaling pathway	122	5.58	16	0.000128	0.000253
Gap junction	86	3.93	13	0.000129	0.000253
TNF signaling pathway	110	5.03	15	0.000133	0.000256
Cell cycle	125	5.72	16	0.000171	0.000323
Toll-like receptor signaling pathway	101	4.62	14	0.000186	0.000344
Oocyte meiosis	114	5.21	15	0.000199	0.000362
Renal cell carcinoma	68	3.11	11	0.00023	0.000411
T cell receptor signaling pathway	105	4.8	14	0.000281	0.000485
Apoptosis	81	3.7	12	0.000284	0.000485
Influenza A	171	7.82	19	0.000286	0.000485
Dopaminergic synapse	135	6.17	16	0.000417	0.000695
Measles	137	6.27	16	0.000492	0.000807
Insulin resistance	111	5.08	14	0.000503	0.000811
Cholinergic synapse	113	5.17	14	0.000604	0.000959
Choline metabolism in cancer	101	4.62	13	0.000652	0.00102
Glutamatergic synapse	115	5.26	14	0.000722	0.00111
Salmonella infection	78	3.57	11	0.000776	0.00118
Ubiquitin mediated proteolysis	143	6.54	16	0.000791	0.00118
Amphetamine addiction	68	3.11	10	0.000959	0.00141
Regulation of lipolysis in adipocytes	57	2.61	9	0.00102	0.00148
Long-term depression	61	2.79	9	0.00167	0.00232
B cell receptor signaling pathway	73	3.34	10	0.00167	0.00232
Gastric acid secretion	73	3.34	10	0.00167	0.00232
Melanogenesis	99	4.53	12	0.00177	0.00239
Osteoclast differentiation	126	5.76	14	0.00177	0.00239
MicroRNAs in cancer	276	12.6	24	0.00179	0.00239
Adherens junction	74	3.38	10	0.00186	0.00242
Pertussis	74	3.38	10	0.00186	0.00242
Glucagon signaling pathway	102	4.67	12	0.00229	0.00292
Bladder cancer	41	1.88	7	0.00231	0.00292
Circadian rhythm	31	1.42	6	0.00244	0.00305
Leishmaniasis	65	2.97	9	0.00262	0.00323
Long-term potentiation	66	3.02	9	0.00291	0.00351
Central carbon metabolism in cancer	66	3.02	9	0.00291	0.00351
Vasopressin-regulated water reabsorption	43	1.97	7	0.00306	0.00364
Thyroid hormone synthesis	71	3.25	9	0.0048	0.00561
Dorso-ventral axis formation	25	1.14	5	0.00485	0.00561
Inflammatory mediator regulation of TRP channels	126	5.76	13	0.00488	0.00561
Circadian entrainment	98	4.48	11	0.00495	0.00563
Axon guidance	129	5.9	13	0.00595	0.00669
NF-kappa B signaling pathway	101	4.62	11	0.00622	0.00691
Dilated cardiomyopathy	88	4.03	10	0.00664	0.0073
Platelet activation	131	5.99	13	0.00676	0.00735
Retrograde endocannabinoid signaling	103	4.71	11	0.0072	0.00768
Type II diabetes mellitus	50	2.29	7	0.00722	0.00768
Salivary secretion	77	3.52	9	0.00818	0.00861
Aldosterone-regulated sodium reabsorption	40	1.83	6	0.00902	0.0094
Hepatitis C	136	6.22	13	0.00918	0.00946
Thyroid cancer	29	1.33	5	0.00933	0.00952
p53 signaling pathway	67	3.06	8	0.0109	0.0109
Fc epsilon RI signaling pathway	67	3.06	8	0.0109	0.0109

## Sheet: EAE vs Ctrl_up
Pathway	Total	Expected	Hits	Pval	FDR
Hepatitis B	146	13.5	40	1.56e-10	1.56e-08
Dopaminergic synapse	135	12.5	36	2.93e-09	1.19e-07
Colorectal cancer	64	5.93	23	4.57e-09	1.19e-07
Pathways in cancer	397	36.8	73	4.78e-09	1.19e-07
Axon guidance	129	12	33	4.08e-08	8.05e-07
Pancreatic cancer	66	6.11	22	4.83e-08	8.05e-07
Amphetamine addiction	68	6.3	22	8.88e-08	1.27e-06
ErbB signaling pathway	87	8.06	25	1.63e-07	2.04e-06
cAMP signaling pathway	198	18.3	42	2.01e-07	2.23e-06
FoxO signaling pathway	134	12.4	32	3.64e-07	3.64e-06
Prostate cancer	89	8.24	24	1.04e-06	9.45e-06
Cholinergic synapse	113	10.5	27	2.95e-06	2.41e-05
Signaling pathways regulating pluripotency of stem cells	140	13	31	3.13e-06	2.41e-05
Neurotrophin signaling pathway	122	11.3	28	4.51e-06	3.09e-05
HIF-1 signaling pathway	109	10.1	26	4.64e-06	3.09e-05
Ras signaling pathway	230	21.3	43	5.12e-06	3.2e-05
Chronic myeloid leukemia	73	6.76	20	6.33e-06	3.72e-05
Prolactin signaling pathway	74	6.86	20	7.93e-06	4.41e-05
Hippo signaling pathway	154	14.3	32	9.06e-06	4.77e-05
MAPK signaling pathway	253	23.4	45	1.2e-05	6e-05
Chagas disease (American trypanosomiasis)	103	9.54	24	1.64e-05	7.81e-05
TNF signaling pathway	110	10.2	25	1.74e-05	7.91e-05
Bacterial invasion of epithelial cells	78	7.23	20	1.87e-05	8.13e-05
Circadian entrainment	98	9.08	23	2.17e-05	9.04e-05
Endocytosis	278	25.8	47	3.02e-05	0.000121
Apoptosis	81	7.5	20	3.39e-05	0.00013
Glutamatergic synapse	115	10.7	25	3.89e-05	0.000144
Endometrial cancer	52	4.82	15	4.7e-05	0.000168
Retrograde endocannabinoid signaling	103	9.54	23	5.05e-05	0.000174
Glioma	65	6.02	17	5.97e-05	0.00019
Insulin resistance	111	10.3	24	6.06e-05	0.00019
Cell cycle	125	11.6	26	6.09e-05	0.00019
HTLV-I infection	281	26	46	8.29e-05	0.000251
Cocaine addiction	49	4.54	14	9.41e-05	0.000277
Oxytocin signaling pathway	158	14.6	30	0.000102	0.000291
AMPK signaling pathway	129	12	26	0.000106	0.000292
Toll-like receptor signaling pathway	101	9.36	22	0.000108	0.000292
Wnt signaling pathway	144	13.3	28	0.000112	0.000295
Proteoglycans in cancer	205	19	36	0.000117	0.0003
Focal adhesion	208	19.3	36	0.000158	0.000395
Nicotine addiction	40	3.71	12	0.000178	0.000434
Lysine degradation	52	4.82	14	0.00019	0.000448
Insulin signaling pathway	141	13.1	27	0.000194	0.000448
Estrogen signaling pathway	98	9.08	21	0.000197	0.000448
PI3K-Akt signaling pathway	351	32.5	53	0.000214	0.000476
Long-term potentiation	66	6.11	16	0.000256	0.000557
p53 signaling pathway	67	6.21	16	0.000308	0.000655
Glucagon signaling pathway	102	9.45	21	0.000353	0.000735
T cell receptor signaling pathway	105	9.73	21	0.000532	0.00107
Acute myeloid leukemia	57	5.28	14	0.000533	0.00107
Rap1 signaling pathway	214	19.8	35	0.000587	0.00115
Melanogenesis	99	9.17	20	0.000626	0.0012
Small cell lung cancer	85	7.87	18	0.000643	0.00121
Measles	137	12.7	25	0.000701	0.00129
Tuberculosis	176	16.3	30	0.000711	0.00129
Transcriptional misregulation in cancer	177	16.4	30	0.000783	0.0014
B cell receptor signaling pathway	73	6.76	16	0.000854	0.0015
Sphingolipid signaling pathway	124	11.5	23	0.000897	0.00155
Influenza A	171	15.8	29	0.000942	0.0016
Adherens junction	74	6.86	16	0.000998	0.00166
Chemokine signaling pathway	197	18.2	32	0.00112	0.00184
Renal cell carcinoma	68	6.3	15	0.00115	0.00185
Adrenergic signaling in cardiomyocytes	152	14.1	26	0.00149	0.00237
cGMP-PKG signaling pathway	172	15.9	28	0.00216	0.00338
GABAergic synapse	89	8.24	17	0.00293	0.00451
Prion diseases	34	3.15	9	0.003	0.00455
Hepatitis C	136	12.6	23	0.00317	0.00473
Toxoplasmosis	113	10.5	20	0.00336	0.00493
Porphyrin and chlorophyll metabolism	41	3.8	10	0.00345	0.00493
Bladder cancer	41	3.8	10	0.00345	0.00493
Non-small cell lung cancer	56	5.19	12	0.00448	0.00631
Morphine addiction	93	8.62	17	0.0047	0.00647
Salmonella infection	78	7.23	15	0.00472	0.00647
Melanoma	71	6.58	14	0.00495	0.00669
Insulin secretion	86	7.97	16	0.00503	0.00671
Osteoclast differentiation	126	11.7	21	0.00559	0.00736
Leishmaniasis	65	6.02	13	0.00587	0.00762
Dorso-ventral axis formation	25	2.32	7	0.00618	0.00792
GnRH signaling pathway	88	8.15	16	0.00633	0.00801
Jak-STAT signaling pathway	161	14.9	25	0.00678	0.00848
Amyotrophic lateral sclerosis (ALS)	52	4.82	11	0.00706	0.00872
Calcium signaling pathway	180	16.7	27	0.008	0.00976
Oocyte meiosis	114	10.6	19	0.00816	0.00983
Epstein-Barr virus infection	215	19.9	31	0.00837	0.00996
mTOR signaling pathway	61	5.65	12	0.00912	0.0107
TGF-beta signaling pathway	85	7.87	15	0.0106	0.0123
Thyroid hormone signaling pathway	117	10.8	19	0.0107	0.0123
Choline metabolism in cancer	101	9.36	17	0.0109	0.0124
Sphingolipid metabolism	48	4.45	10	0.0112	0.0126
Phospholipase D signaling pathway	144	13.3	22	0.0128	0.0142
Adipocytokine signaling pathway	72	6.67	13	0.0139	0.0153
Regulation of lipolysis in adipocytes	57	5.28	11	0.0141	0.0153
Viral myocarditis	80	7.41	14	0.0143	0.0154
Nitrogen metabolism	17	1.57	5	0.0162	0.0172
Central carbon metabolism in cancer	66	6.11	12	0.0168	0.0177
Glyoxylate and dicarboxylate metabolism	30	2.78	7	0.0175	0.0182
Tight junction	140	13	21	0.018	0.0185
Inflammatory bowel disease (IBD)	59	5.47	11	0.0181	0.0185
Fc epsilon RI signaling pathway	67	6.21	12	0.0188	0.019
Circadian rhythm	31	2.87	7	0.0208	0.0208

## Sheet: EAE vs Ctrl_down
Pathway	Total	Expected	Hits	Pval	FDR
Pathways in cancer	397	10	45	3.54e-18	3.54e-16
MicroRNAs in cancer	276	6.99	36	1.52e-16	7.6e-15
Hepatitis B	146	3.7	24	1.55e-13	5.17e-12
Signaling pathways regulating pluripotency of stem cells	140	3.54	22	4.39e-12	1.1e-10
PI3K-Akt signaling pathway	351	8.88	34	7.81e-12	1.56e-10
FoxO signaling pathway	134	3.39	21	1.46e-11	2.43e-10
Proteoglycans in cancer	205	5.19	25	4.49e-11	6.41e-10
Prostate cancer	89	2.25	16	5.38e-10	6.72e-09
HIF-1 signaling pathway	109	2.76	17	1.52e-09	1.69e-08
Melanoma	71	1.8	14	1.89e-09	1.89e-08
Transcriptional misregulation in cancer	177	4.48	21	2.97e-09	2.7e-08
MAPK signaling pathway	253	6.4	25	4.06e-09	3.38e-08
Small cell lung cancer	85	2.15	13	1.76e-07	1.35e-06
Glioma	65	1.65	11	5.6e-07	4e-06
p53 signaling pathway	67	1.7	11	7.7e-07	5.13e-06
TGF-beta signaling pathway	85	2.15	12	1.29e-06	8.06e-06
mTOR signaling pathway	61	1.54	10	2.52e-06	1.48e-05
Colorectal cancer	64	1.62	10	3.96e-06	2.11e-05
Insulin resistance	111	2.81	13	4.01e-06	2.11e-05
Focal adhesion	208	5.26	18	4.78e-06	2.39e-05
Pancreatic cancer	66	1.67	10	5.28e-06	2.51e-05
Renal cell carcinoma	68	1.72	10	6.96e-06	3.15e-05
Thyroid hormone signaling pathway	117	2.96	13	7.24e-06	3.15e-05
Measles	137	3.47	14	8.58e-06	3.58e-05
Viral carcinogenesis	231	5.85	18	2.05e-05	8.2e-05
Toxoplasmosis	113	2.86	12	2.6e-05	0.0001
Rap1 signaling pathway	214	5.42	17	2.74e-05	0.000101
Melanogenesis	99	2.51	11	3.72e-05	0.000133
Amphetamine addiction	68	1.72	9	4.81e-05	0.000166
Bladder cancer	41	1.04	7	6.48e-05	0.000216
Cell cycle	125	3.16	12	7.12e-05	0.000229
Non-small cell lung cancer	56	1.42	8	7.32e-05	0.000229
HTLV-I infection	281	7.11	19	8.51e-05	0.000258
Hippo signaling pathway	154	3.9	13	0.000135	0.000397
Cocaine addiction	49	1.24	7	0.000209	0.000597
Neurotrophin signaling pathway	122	3.09	11	0.00025	0.000694
Endometrial cancer	52	1.32	7	0.000305	0.000824
ErbB signaling pathway	87	2.2	9	0.000331	0.000849
Osteoclast differentiation	126	3.19	11	0.000331	0.000849
Epstein-Barr virus infection	215	5.44	15	0.000346	0.000865
Chronic myeloid leukemia	73	1.85	8	0.00048	0.00117
Prolactin signaling pathway	74	1.87	8	0.000527	0.00123
Pertussis	74	1.87	8	0.000527	0.00123
Salmonella infection	78	1.97	8	0.000752	0.00171
Estrogen signaling pathway	98	2.48	9	0.0008	0.00178
Choline metabolism in cancer	101	2.56	9	0.000994	0.00216
Wnt signaling pathway	144	3.64	11	0.00103	0.00219
Chagas disease (American trypanosomiasis)	103	2.61	9	0.00114	0.00233
Sphingolipid signaling pathway	124	3.14	10	0.00114	0.00233
Leishmaniasis	65	1.65	7	0.0012	0.0024
Influenza A	171	4.33	12	0.00129	0.00253
Central carbon metabolism in cancer	66	1.67	7	0.00132	0.00254
cAMP signaling pathway	198	5.01	13	0.0015	0.00283
Tuberculosis	176	4.45	12	0.00165	0.00302
GnRH signaling pathway	88	2.23	8	0.00166	0.00302
TNF signaling pathway	110	2.78	9	0.00182	0.00325
Ras signaling pathway	230	5.82	14	0.00204	0.00358
Oxytocin signaling pathway	158	4	11	0.00217	0.00365
Dopaminergic synapse	135	3.42	10	0.00217	0.00365
Cholinergic synapse	113	2.86	9	0.00219	0.00365
Cytokine-cytokine receptor interaction	264	6.68	15	0.00279	0.00457
Acute myeloid leukemia	57	1.44	6	0.00302	0.00487
Aldosterone-regulated sodium reabsorption	40	1.01	5	0.00316	0.00502
Rheumatoid arthritis	82	2.08	7	0.00458	0.00716
T cell receptor signaling pathway	105	2.66	8	0.00501	0.00771
Adrenergic signaling in cardiomyocytes	152	3.85	10	0.00511	0.00774
Aldosterone synthesis and secretion	86	2.18	7	0.00595	0.00888
Progesterone-mediated oocyte maturation	88	2.23	7	0.00674	0.00991
Jak-STAT signaling pathway	161	4.08	10	0.00761	0.011
Tight junction	140	3.54	9	0.00898	0.0128
B cell receptor signaling pathway	73	1.85	6	0.0102	0.0144
Basal cell carcinoma	55	1.39	5	0.0123	0.0171
Toll-like receptor signaling pathway	101	2.56	7	0.0139	0.019
Alcoholism	204	5.16	11	0.0144	0.0195
Glucagon signaling pathway	102	2.58	7	0.0146	0.0195
Inflammatory bowel disease (IBD)	59	1.49	5	0.0164	0.0216
VEGF signaling pathway	60	1.52	5	0.0175	0.0227
Non-alcoholic fatty liver disease (NAFLD)	157	3.97	9	0.018	0.0231
Hematopoietic cell lineage	85	2.15	6	0.0204	0.0258
Regulation of actin cytoskeleton	217	5.49	11	0.0217	0.027
Hepatitis C	136	3.44	8	0.0219	0.027
Dorso-ventral axis formation	25	0.633	3	0.0244	0.0298
Long-term potentiation	66	1.67	5	0.0254	0.0306
cGMP-PKG signaling pathway	172	4.35	9	0.0303	0.0361
Hedgehog signaling pathway	48	1.21	4	0.0326	0.0384
Malaria	49	1.24	4	0.0348	0.0405
Adherens junction	74	1.87	5	0.039	0.0448
NF-kappa B signaling pathway	101	2.56	6	0.0426	0.0484
AMPK signaling pathway	129	3.27	7	0.045	0.0506
Serotonergic synapse	133	3.37	7	0.0516	0.0568
Viral myocarditis	80	2.02	5	0.0517	0.0568
Glycosphingolipid biosynthesis - ganglio series	15	0.38	2	0.0539	0.0581
Apoptosis	81	2.05	5	0.054	0.0581
Primary immunodeficiency	35	0.886	3	0.0578	0.0615
Legionellosis	58	1.47	4	0.0586	0.0617
Insulin signaling pathway	141	3.57	7	0.0664	0.0679
Gap junction	86	2.18	5	0.0665	0.0679
Insulin secretion	86	2.18	5	0.0665	0.0679
Fc gamma R-mediated phagocytosis	88	2.23	5	0.0719	0.0726
Phospholipase D signaling pathway	144	3.64	7	0.0726	0.0726

## Sheet: EAE PM vs Ctrl PM_up
Pathway	Total	Expected	Hits	Pval	FDR
Bacterial invasion of epithelial cells	78	8.02	28	1.1e-09	8.8e-08
Focal adhesion	208	21.4	51	1.76e-09	8.8e-08
Pathways in cancer	397	40.8	78	7.13e-09	2.38e-07
FoxO signaling pathway	134	13.8	36	3.74e-08	9.35e-07
Renal cell carcinoma	68	6.99	23	1.22e-07	2.1e-06
Hepatitis B	146	15	37	1.26e-07	2.1e-06
Axon guidance	129	13.3	34	1.49e-07	2.13e-06
Signaling pathways regulating pluripotency of stem cells	140	14.4	35	3.95e-07	4.94e-06
AMPK signaling pathway	129	13.3	33	4.81e-07	5.08e-06
Prostate cancer	89	9.15	26	5.08e-07	5.08e-06
Colorectal cancer	64	6.58	21	7.69e-07	6.99e-06
ErbB signaling pathway	87	8.94	25	1.18e-06	9.62e-06
Neurotrophin signaling pathway	122	12.5	31	1.25e-06	9.62e-06
Insulin resistance	111	11.4	29	1.49e-06	1.06e-05
Chronic myeloid leukemia	73	7.5	22	2.15e-06	1.43e-05
Endocytosis	278	28.6	54	2.38e-06	1.49e-05
Transcriptional misregulation in cancer	177	18.2	39	2.76e-06	1.62e-05
Apoptosis	81	8.33	23	3.94e-06	2.19e-05
Pancreatic cancer	66	6.78	20	5.66e-06	2.98e-05
mTOR signaling pathway	61	6.27	19	6.18e-06	3.09e-05
MAPK signaling pathway	253	26	49	7.64e-06	3.64e-05
PI3K-Akt signaling pathway	351	36.1	62	1.12e-05	4.91e-05
Insulin signaling pathway	141	14.5	32	1.13e-05	4.91e-05
Thyroid hormone signaling pathway	117	12	28	1.4e-05	5.83e-05
T cell receptor signaling pathway	105	10.8	26	1.48e-05	5.92e-05
Proteoglycans in cancer	205	21.1	41	1.93e-05	7.42e-05
Aldosterone-regulated sodium reabsorption	40	4.11	14	2.37e-05	8.78e-05
Rap1 signaling pathway	214	22	42	2.46e-05	8.79e-05
Endometrial cancer	52	5.34	16	3.94e-05	0.000136
Choline metabolism in cancer	101	10.4	24	6.41e-05	0.000214
cAMP signaling pathway	198	20.4	38	9.82e-05	0.000312
Small cell lung cancer	85	8.74	21	0.0001	0.000312
Glioma	65	6.68	17	0.000216	0.000655
HTLV-I infection	281	28.9	48	0.000253	0.00074
VEGF signaling pathway	60	6.17	16	0.000259	0.00074
Oxytocin signaling pathway	158	16.2	31	0.000281	0.000781
Prolactin signaling pathway	74	7.61	18	0.000379	0.000983
Non-small cell lung cancer	56	5.76	15	0.00038	0.000983
Hippo signaling pathway	154	15.8	30	0.000398	0.000983
Cholinergic synapse	113	11.6	24	0.000403	0.000983
Toxoplasmosis	113	11.6	24	0.000403	0.000983
Dopaminergic synapse	135	13.9	27	0.000497	0.00118
Dorso-ventral axis formation	25	2.57	9	0.000547	0.00127
Ras signaling pathway	230	23.6	40	0.000564	0.00128
HIF-1 signaling pathway	109	11.2	23	0.000582	0.00129
Measles	137	14.1	27	0.000633	0.00138
Phosphatidylinositol signaling system	97	9.97	21	0.000698	0.00149
B cell receptor signaling pathway	73	7.5	17	0.000932	0.00194
Fc epsilon RI signaling pathway	67	6.89	16	0.000979	0.002
Biosynthesis of unsaturated fatty acids	27	2.78	9	0.00104	0.00208
Glutamatergic synapse	115	11.8	23	0.00127	0.00246
Progesterone-mediated oocyte maturation	88	9.05	19	0.00128	0.00246
Acute myeloid leukemia	57	5.86	14	0.00149	0.00278
Carbohydrate digestion and absorption	45	4.63	12	0.0015	0.00278
Amoebiasis	118	12.1	23	0.00181	0.00329
Estrogen signaling pathway	98	10.1	20	0.00199	0.00354
Osteoclast differentiation	126	13	24	0.00202	0.00354
Leukocyte transendothelial migration	121	12.4	23	0.00255	0.0044
Toll-like receptor signaling pathway	101	10.4	20	0.00289	0.0049
ECM-receptor interaction	88	9.05	18	0.00319	0.00523
Fc gamma R-mediated phagocytosis	88	9.05	18	0.00319	0.00523
TNF signaling pathway	110	11.3	21	0.00364	0.00583
Chagas disease (American trypanosomiasis)	103	10.6	20	0.00367	0.00583
Protein digestion and absorption	90	9.25	18	0.00411	0.00642
Inositol phosphate metabolism	70	7.2	15	0.00431	0.00663
Regulation of actin cytoskeleton	217	22.3	35	0.00448	0.00679
cGMP-PKG signaling pathway	172	17.7	29	0.00491	0.00729
Melanoma	71	7.3	15	0.00496	0.00729
Nitrogen metabolism	17	1.75	6	0.0053	0.00768
Oocyte meiosis	114	11.7	21	0.00561	0.00799
Adipocytokine signaling pathway	72	7.4	15	0.00569	0.00799
Chemokine signaling pathway	197	20.2	32	0.00575	0.00799
Phospholipase D signaling pathway	144	14.8	25	0.00592	0.00811
Adrenergic signaling in cardiomyocytes	152	15.6	26	0.00619	0.00836
Central carbon metabolism in cancer	66	6.78	14	0.00629	0.00839
Epstein-Barr virus infection	215	22.1	34	0.00687	0.00904
Jak-STAT signaling pathway	161	16.5	27	0.00699	0.00905
Platelet activation	131	13.5	23	0.00706	0.00905
Adherens junction	74	7.61	15	0.0074	0.00937
Amphetamine addiction	68	6.99	14	0.00826	0.0103
GABAergic synapse	89	9.15	17	0.00837	0.0103
Influenza A	171	17.6	28	0.00845	0.0103
Circadian entrainment	98	10.1	18	0.0102	0.0123
Hepatitis C	136	14	23	0.0111	0.0131
Circadian rhythm	31	3.19	8	0.0111	0.0131
Regulation of lipolysis in adipocytes	57	5.86	12	0.0117	0.0136
Fatty acid metabolism	51	5.24	11	0.0129	0.0148
Fatty acid elongation	26	2.67	7	0.0135	0.0153
Sphingolipid signaling pathway	124	12.7	21	0.0145	0.0163
Glucagon signaling pathway	102	10.5	18	0.0152	0.0169
Long-term potentiation	66	6.78	13	0.0154	0.0169
Retrograde endocannabinoid signaling	103	10.6	18	0.0167	0.0182
Natural killer cell mediated cytotoxicity	119	12.2	20	0.0182	0.0196
Wnt signaling pathway	144	14.8	23	0.0211	0.0224
Vasopressin-regulated water reabsorption	43	4.42	9	0.0282	0.0297
Leishmaniasis	65	6.68	12	0.0313	0.0326
Viral myocarditis	80	8.22	14	0.0321	0.0331
Other types of O-glycan biosynthesis	31	3.19	7	0.0345	0.0352
Tuberculosis	176	18.1	26	0.0363	0.0366
Protein processing in endoplasmic reticulum	168	17.3	25	0.0366	0.0366

## Sheet: EAE PM vs Ctrl PM_down
Pathway	Total	Expected	Hits	Pval	FDR
Proteoglycans in cancer	205	21.7	73	2.69e-22	1.36e-20
Pathways in cancer	397	42	109	2.71e-22	1.36e-20
Hepatitis B	146	15.5	59	2.24e-21	7.47e-20
FoxO signaling pathway	134	14.2	50	1.46e-16	3.65e-15
MAPK signaling pathway	253	26.8	72	7.53e-16	1.51e-14
Chagas disease (American trypanosomiasis)	103	10.9	41	6.19e-15	1.03e-13
Signaling pathways regulating pluripotency of stem cells	140	14.8	48	2.75e-14	3.93e-13
Glioma	65	6.88	31	3.43e-14	4.29e-13
Chronic myeloid leukemia	73	7.73	32	2.53e-13	2.81e-12
Neurotrophin signaling pathway	122	12.9	42	1e-12	1e-11
Wnt signaling pathway	144	15.2	46	1.76e-12	1.6e-11
Pancreatic cancer	66	6.99	29	3.15e-12	2.63e-11
PI3K-Akt signaling pathway	351	37.2	81	3.54e-12	2.72e-11
Prostate cancer	89	9.42	34	5.31e-12	3.79e-11
Hippo signaling pathway	154	16.3	47	6.36e-12	4.24e-11
Colorectal cancer	64	6.78	28	8.53e-12	5.33e-11
MicroRNAs in cancer	276	29.2	67	2.75e-11	1.62e-10
HIF-1 signaling pathway	109	11.5	37	3.71e-11	2.06e-10
Measles	137	14.5	42	7.37e-11	3.88e-10
Melanoma	71	7.52	28	1.7e-10	8.5e-10
TGF-beta signaling pathway	85	9	31	1.86e-10	8.86e-10
Renal cell carcinoma	68	7.2	27	3.01e-10	1.37e-09
ErbB signaling pathway	87	9.21	31	3.67e-10	1.6e-09
Focal adhesion	208	22	52	1.66e-09	6.92e-09
Oxytocin signaling pathway	158	16.7	43	2.82e-09	1.13e-08
Endometrial cancer	52	5.51	22	3.26e-09	1.25e-08
HTLV-I infection	281	29.7	63	3.53e-09	1.31e-08
Toxoplasmosis	113	12	34	8.32e-09	2.97e-08
Non-small cell lung cancer	56	5.93	22	1.71e-08	5.9e-08
Long-term potentiation	66	6.99	24	2.29e-08	7.63e-08
Transcriptional misregulation in cancer	177	18.7	44	3.69e-08	1.19e-07
Rap1 signaling pathway	214	22.7	50	3.81e-08	1.19e-07
Epstein-Barr virus infection	215	22.8	50	4.47e-08	1.35e-07
Osteoclast differentiation	126	13.3	35	4.88e-08	1.44e-07
Small cell lung cancer	85	9	27	8.28e-08	2.37e-07
Dopaminergic synapse	135	14.3	36	9.84e-08	2.73e-07
mTOR signaling pathway	61	6.46	22	1.05e-07	2.84e-07
Influenza A	171	18.1	42	1.09e-07	2.87e-07
GnRH signaling pathway	88	9.32	27	1.85e-07	4.74e-07
Thyroid hormone signaling pathway	117	12.4	32	2.71e-07	6.78e-07
Adherens junction	74	7.83	24	2.81e-07	6.85e-07
Toll-like receptor signaling pathway	101	10.7	29	3.2e-07	7.62e-07
Leishmaniasis	65	6.88	22	3.81e-07	8.86e-07
p53 signaling pathway	67	7.09	22	6.92e-07	1.57e-06
T cell receptor signaling pathway	105	11.1	29	7.86e-07	1.75e-06
Amphetamine addiction	68	7.2	22	9.22e-07	2e-06
Ras signaling pathway	230	24.4	49	1.04e-06	2.21e-06
Prolactin signaling pathway	74	7.83	23	1.16e-06	2.42e-06
Bladder cancer	41	4.34	16	1.73e-06	3.53e-06
Apoptosis	81	8.58	24	1.79e-06	3.58e-06
Estrogen signaling pathway	98	10.4	27	1.98e-06	3.88e-06
Central carbon metabolism in cancer	66	6.99	21	2.21e-06	4.21e-06
TNF signaling pathway	110	11.6	29	2.23e-06	4.21e-06
Melanogenesis	99	10.5	27	2.46e-06	4.56e-06
Insulin signaling pathway	141	14.9	34	2.78e-06	5.05e-06
Acute myeloid leukemia	57	6.03	19	3.08e-06	5.5e-06
Cholinergic synapse	113	12	29	4.01e-06	7.04e-06
Glutamatergic synapse	115	12.2	29	5.85e-06	1.01e-05
Adrenergic signaling in cardiomyocytes	152	16.1	35	6.1e-06	1.03e-05
cAMP signaling pathway	198	21	42	6.9e-06	1.15e-05
Axon guidance	129	13.7	31	8.21e-06	1.35e-05
Hepatitis C	136	14.4	32	9.44e-06	1.52e-05
Sphingolipid signaling pathway	124	13.1	30	9.93e-06	1.58e-05
Choline metabolism in cancer	101	10.7	26	1.19e-05	1.86e-05
Tuberculosis	176	18.6	38	1.23e-05	1.89e-05
AMPK signaling pathway	129	13.7	30	2.27e-05	3.44e-05
Jak-STAT signaling pathway	161	17	35	2.31e-05	3.45e-05
Insulin resistance	111	11.8	27	2.47e-05	3.63e-05
Herpes simplex infection	209	22.1	42	2.77e-05	4.01e-05
Progesterone-mediated oocyte maturation	88	9.32	23	2.88e-05	4.11e-05
Cell cycle	125	13.2	29	3.25e-05	4.58e-05
Chemokine signaling pathway	197	20.9	40	3.34e-05	4.64e-05
Long-term depression	61	6.46	18	3.7e-05	5.07e-05
Oocyte meiosis	114	12.1	27	4.11e-05	5.55e-05
Retrograde endocannabinoid signaling	103	10.9	25	5.09e-05	6.79e-05
Pertussis	74	7.83	20	5.65e-05	7.43e-05
Viral carcinogenesis	231	24.5	44	6.96e-05	9.04e-05
Phospholipase D signaling pathway	144	15.2	31	8.15e-05	0.000104
Inflammatory bowel disease (IBD)	59	6.25	17	8.45e-05	0.000107
cGMP-PKG signaling pathway	172	18.2	35	9.79e-05	0.000122
Dorso-ventral axis formation	25	2.65	10	0.000124	0.000153
Salmonella infection	78	8.26	20	0.000126	0.000154
Circadian entrainment	98	10.4	23	0.000174	0.00021
RIG-I-like receptor signaling pathway	68	7.2	18	0.000176	0.00021
Gap junction	86	9.1	21	0.000182	0.000214
Bacterial invasion of epithelial cells	78	8.26	19	0.000377	0.000438
Fc epsilon RI signaling pathway	67	7.09	17	0.000455	0.000523
Thyroid cancer	29	3.07	10	0.000512	0.000582
NF-kappa B signaling pathway	101	10.7	22	0.000721	0.00081
Amyotrophic lateral sclerosis (ALS)	52	5.51	14	0.000753	0.000837
VEGF signaling pathway	60	6.35	15	0.00114	0.00125
B cell receptor signaling pathway	73	7.73	17	0.0013	0.0014
Gastric acid secretion	73	7.73	17	0.0013	0.0014
Malaria	49	5.19	13	0.00134	0.00143
Glucagon signaling pathway	102	10.8	21	0.002	0.00211
Cytokine-cytokine receptor interaction	264	28	43	0.00252	0.00262
African trypanosomiasis	35	3.71	10	0.00261	0.00269
Adipocytokine signaling pathway	72	7.62	16	0.00297	0.00303
Sphingolipid metabolism	48	5.08	12	0.00348	0.00352
Circadian rhythm	31	3.28	9	0.00376	0.00376
