# Supplementary material for: Short-term exposure to particulate matter triggers a selective alteration of plasma extracellular vesicle-packaged miRNAs in a mouse model of multiple sclerosis
Source: Front Immunol. 2025 Jul 3;16:1596935. doi: 10.3389/fimmu.2025.1596935 (PMC12267195; doi:10.3389/fimmu.2025.1596935)
Supplement: Supplementary file 7 [file Table7.xlsx]

## Sheet: Figure 7e
Disease Classes	Target Genes in Disease Class	Total Genes in Disease Class	Overlap Percentage
Nervous System Diseases	26	12378	0.21005
Mental Disorders	20	10339	0.193442
Nutritional and metabolic Siseases	19	10097	0.188175
Hemic and Lymphatic Diseases	13	8009	0.162317
Musculoskeletal Diseases	13	9757	0.133238
Cardiovascular Diseases	12	9854	0.121778
Neoplasms	20	17776	0.112511
Behavior and Behavior Mechanisms	8	7281	0.109875
Endocrine System Diseases	12	10970	0.109389
Digestive system diseases	13	13058	0.0995558
Respiratory Tract Diseases	9	10097	0.0891354
Immune System Diseases	8	9174	0.087203
Stomatognathic Diseases	5	5825	0.0858369
Infections	6	7572	0.0792393
Otorhinolaryngologic Diseases	3	5388	0.0556793
Eye Diseases	2	7621	0.0262433

## Sheet: Figure 7f
Disease Classes	Target Genes in Disease Class	Total Genes in Disease Class	Overlap Percentage
Nervous System Diseases	31	12378	0.250444
Mental Disorders	20	10339	0.193442
Musculoskeletal Diseases	16	9757	0.163985
Cardiovascular Diseases	16	9854	0.162371
Neoplasms	27	17776	0.15189
Eye Diseases	11	7621	0.144338
Digestive system diseases	17	13058	0.130188
Hemic and Lymphatic Diseases	10	8009	0.12486
Immune System Diseases	11	9174	0.119904
Nutritional and metabolic Siseases	12	10097	0.118847
Otorhinolaryngologic Diseases	6	5388	0.111359
Behavior and Behavior Mechanisms	7	7281	0.0961406
Stomatognathic Diseases	5	5825	0.0858369
Endocrine System Diseases	9	10970	0.0820419
Respiratory Tract Diseases	8	10097	0.0792315
Infections	2	7572	0.0264131
